# Supplementary material for: m6A-methylated KCTD21-AS1 regulates macrophage phagocytosis through CD47 and cell autophagy through TIPR
Source: Commun Biol. 2024 Feb 21;7:215. doi: 10.1038/s42003-024-05854-x (PMC10881998; doi:10.1038/s42003-024-05854-x)
Supplement: Supplementary file 3 — Supplementary Data 1 [file 42003_2024_5854_MOESM3_ESM.xlsx]

## Sheet: Figure 1b d e
Figure 1b
		Adjacent normal 1	Adjacent normal 2	Adjacent normal 3	Adjacent normal 4	Adjacent normal 5	Adjacent normal 6	Adjacent normal 7	Adjacent normal 8	Adjacent normal 9	Adjacent normal 10	Adjacent normal 11	Adjacent normal 12	Adjacent normal 13	Adjacent normal 14	Adjacent normal 15	Adjacent normal 16	Adjacent normal 17	Adjacent normal 18	Adjacent normal 19	Adjacent normal 20		lung cancer 1	lung cancer 2	lung cancer 3	lung cancer 4	lung cancer 5	lung cancer 6	lung cancer 7	lung cancer 8	lung cancer 9	lung cancer 10	lung cancer 11	lung cancer 12	lung cancer 13	lung cancer 14	lung cancer 15	lung cancer 16	lung cancer 17	lung cancer 18	lung cancer 19	lung cancer 20
	RNA36892	0.572094	0.574751	0.693133	0.577909	0.581984	0.578072	0.578697	0.582313	0.581545	0.611834	0.590245	0.584024	0.676038	0.62397	0.574896	0.590617	0.646419	0.586321	0.57617	0.596563		0.815485	0.899767	0.913668	0.690851	0.687676	0.802953	1.0058	0.589093	0.61705	0.703665	0.789982	0.982846	0.998229	0.957731	0.595985	0.69441	0.993666	0.970486	0.578151	0.998385
	CB_028988	0.615985	0.759327	0.747323	0.691474	0.679068	0.722562	0.753164	0.82125	0.638563	0.851483	0.571654	0.697371	0.762771	0.701476	0.585429	0.743123	0.611582	0.823794	0.60752	0.586962		1.02857	1.07233	0.918291	0.735278	1.0623	0.994045	0.990284	1.0356	1.0111	1.13262	0.984861	0.983359	1.01652	1.08377	0.758205	0.631315	1.04452	0.991046	0.971767	0.603804
	CB_022642	0.591235	0.78894	0.69035	0.584492	0.583055	0.572707	0.61409	0.577466	0.57273	0.661289	0.667043	0.631032	0.717658	0.587302	0.579049	0.585826	0.682254	0.712114	0.693807	0.686573		0.57404	1.04885	0.826492	0.687062	0.847608	0.882756	0.906043	0.824381	0.885598	0.823878	1.08535	0.614544	1.07501	0.678627	0.645642	0.61978	1.08947	1.10269	0.934095	0.671372
	CB_019518	0.562942	0.696116	0.610945	0.641765	0.640093	0.606817	0.70846	0.590147	0.626412	0.60495	0.563494	0.741695	0.72625	0.644299	0.593606	0.805436	0.561486	0.688695	0.561486	0.86328		0.890627	0.919751	0.789221	0.949817	0.961972	0.863475	1.01895	0.877512	0.857116	0.75798	0.935246	1.01149	0.952114	0.805868	0.567038	1.02653	0.869072	0.909349	0.853698	0.896809
	CB_011400	0.647291	0.881463	0.693069	0.64968	0.594251	0.583845	0.781566	0.872703	0.663419	0.745894	0.769926	0.736493	0.829278	0.711303	0.716393	0.601339	0.834298	0.641752	0.768042	0.828565		0.732287	1.07839	0.811397	1.00396	0.981263	0.738178	1.06783	1.1205	1.00896	1.0812	1.07715	1.03734	0.932091	1.06455	0.78272	0.717569	0.857503	0.947115	0.980221	1.09181
	RNA177415	0.568287	0.566932	0.607484	0.564728	0.572382	0.572563	0.638796	0.570155	0.577443	0.577466	0.571751	0.57816	0.568929	0.62925	0.621246	0.587859	0.564973	0.574697	0.57164	0.618664		0.790223	0.567112	0.589101	0.943769	0.571412	0.574035	0.989507	0.721459	0.568912	0.600558	0.894914	0.979157	0.962047	0.77983	0.597203	0.569861	0.844357	0.631327	0.572617	0.957548
	CB_020616	0.647833	0.607594	0.67349	0.608225	0.629365	0.621502	0.679117	0.619712	0.600912	0.664194	0.59231	0.63502	0.612637	0.638986	0.584118	0.603637	0.609284	0.662067	0.607607	0.676298		0.777663	0.679172	0.693885	0.672364	0.787145	0.972751	0.821158	0.657267	0.760189	0.639647	0.824595	0.866097	0.879237	0.967168	0.602854	0.61433	0.801569	0.953842	1.02247	1.0154
	RNA50260	0.574392	0.59845	0.60725	0.647844	0.578091	0.647952	0.693707	0.68733	0.662371	0.616418	0.581229	0.580415	0.572149	0.580106	0.8177	0.687676	0.682818	0.632816	0.616753	0.827995		0.868171	0.949479	0.701563	0.917234	0.866887	0.978542	0.748776	0.761053	0.770778	0.601392	0.732915	0.937328	0.986047	0.913537	0.624393	0.96092	0.921749	0.926382	0.924713	0.58242
	RNA44627	0.612228	0.58555	0.615694	0.569248	0.582282	0.609765	0.601783	0.622907	0.592228	0.640063	0.566529	0.609549	0.63557	0.58207	0.744353	0.605808	0.576128	0.603145	0.586821	0.711116		0.674632	0.860586	0.667258	0.942395	0.734743	0.581717	0.952826	0.824676	0.745663	0.783596	0.923641	0.931258	0.873249	0.86387	0.579662	0.850228	0.579339	0.858613	0.590058	0.765329
	CB_010171	0.57254	0.583254	0.768594	0.655171	0.668068	0.605034	0.594668	0.577691	0.583504	0.622125	0.573851	0.710001	0.746287	0.57676	0.585247	0.766201	0.599488	0.710468	0.5836	0.788918		0.901938	0.799009	0.808894	0.994332	0.742463	0.875703	0.918678	0.886146	0.742962	0.725826	0.911219	0.90736	0.866136	0.846599	0.578728	0.599052	0.856088	1.00202	0.855706	0.842441
	RNA34315	0.636958	0.695336	0.712622	0.689693	0.639252	0.597176	0.71144	0.728196	0.637478	0.851508	0.610431	0.691741	0.623908	0.628066	0.779865	0.789512	0.710484	0.889228	0.604932	0.844678		0.901509	0.92305	0.891847	0.972259	0.935093	0.898819	0.964571	0.978581	0.973103	0.867694	1.0075	1.0254	0.996176	0.983861	0.592623	0.789558	0.906617	0.981128	0.865811	0.884895
	CB_020170	0.573176	0.65038	0.567801	0.561486	0.575489	0.605182	0.719701	0.564367	0.57201	0.571547	0.565898	0.568937	0.564868	0.572294	0.615169	0.568593	0.570137	0.562621	0.569605	0.729433		0.576089	0.970736	0.567572	0.929274	0.575032	0.574211	0.911512	0.858751	0.572027	0.570485	0.77038	0.840865	0.984561	0.842718	0.565578	0.691243	0.571483	0.905928	0.570282	0.941895
	RNA178124	0.595162	0.71124	0.686981	0.685577	0.601149	0.6047	0.692056	0.739163	0.627382	0.868631	0.567903	0.583915	0.726161	0.683281	0.790306	0.776901	0.734743	0.893319	0.597971	0.838125		0.911854	0.817412	0.889049	0.970934	0.926211	0.913206	0.96425	0.981191	0.976021	0.869	1.00614	1.02535	1.00432	0.986207	0.588158	0.790487	0.91109	0.98488	0.874026	0.883104
	RNA39389	0.763346	0.805783	0.616289	0.645923	0.581722	0.579	0.57363	0.57251	0.628077	0.620564	0.636317	0.683832	0.724087	0.605728	0.572268	0.583576	0.595362	0.61108	0.56972	0.607237		0.796033	1.02192	0.804914	0.724505	0.580552	0.860216	0.575527	0.701781	0.786627	0.855655	0.855911	0.705463	1.03579	0.790124	0.571018	0.570637	0.914807	0.991179	0.873606	0.645673
	RNA164049	0.579133	0.791748	0.601095	0.574606	0.572346	0.562393	0.570121	0.567535	0.565162	0.57789	0.698486	0.569354	0.564138	0.571295	0.569072	0.581974	0.600192	0.610024	0.570752	0.569273		0.587819	1.0158	0.768858	0.602201	0.573605	0.846971	0.569093	0.633951	0.7503	0.812284	0.85161	0.57022	1.02293	0.71763	0.569458	0.598726	0.904089	0.980699	0.858561	0.571074
	CB_006935	0.574997	0.569613	0.601612	0.566019	0.564558	0.565656	0.565871	0.6071	0.563904	0.573326	0.567234	0.561486	0.563217	0.562393	0.891586	0.582248	0.564138	0.64439	0.571515	0.716378		0.583368	0.718686	0.741823	0.838785	0.712768	0.681509	0.738352	0.829078	0.85154	0.664339	0.801303	0.939327	0.848837	0.847141	0.715846	0.893764	0.69369	0.881864	0.573002	0.879089
	CB_020653	0.577882	0.806402	0.685816	0.727633	0.651298	0.800758	0.762566	0.806393	0.615344	0.817052	0.802567	0.692749	0.759787	0.725319	0.650643	0.665044	0.647448	0.74601	0.698345	0.645632		0.96365	1.07795	0.761485	0.89641	0.971648	0.992597	0.851207	0.890283	0.982435	0.850592	0.984887	0.847759	1.05796	0.885307	0.671504	1.01664	1.01712	1.02783	0.976515	0.600662
	CB_012273	0.581077	0.779479	0.704441	0.569569	0.662708	0.613485	0.624772	0.612177	0.649556	0.749009	0.583168	0.76157	0.818903	0.775715	1.00494	0.614488	0.753006	0.640551	0.631922	0.756083		0.759927	0.961784	0.838525	0.994161	0.881382	0.878217	0.98837	0.964496	0.925302	0.820944	0.952661	0.984586	0.977753	0.947454	0.746968	0.932776	0.932261	0.963514	0.791027	0.925085
	KCTD21-AS1	1.12336	1.13522	1.12674	1.02695	1.12127	1.12572	1.1299	1.12839	1.05312	1.11066	1.12541	1.12445	1.12186	1.12275	1.12089	1.11978	1.09976	1.10927	1.10045	1.11636		1.12643	1.13672	1.13641	1.12829	1.13393	1.13643	1.12471	1.14184	1.1377	1.10283	1.12599	1.14344	1.15336	1.12644	1.11731	1.13074	1.12003	1.11989	1.11659	1.13983
	CB_010171	0.57254	0.583254	0.768594	0.655171	0.668068	0.605034	0.594668	0.577691	0.583504	0.622125	0.573851	0.710001	0.746287	0.57676	0.585247	0.766201	0.599488	0.710468	0.5836	0.788918		0.901938	0.799009	0.808894	0.994332	0.742463	0.875703	0.918678	0.886146	0.742962	0.725826	0.911219	0.90736	0.866136	0.846599	0.578728	0.599052	0.856088	1.00202	0.855706	0.842441
	CB_026721	0.932895	0.780848	0.938688	0.919666	0.902464	0.887573	0.913607	0.877658	0.941202	0.948786	0.897529	0.957025	0.863681	0.871864	0.582267	0.955884	0.946656	0.954071	0.877263	0.586561		0.907997	0.636363	0.83226	0.626244	0.716662	0.689055	0.621144	0.617935	0.609753	0.571919	0.725618	0.668733	0.733403	0.740473	0.585001	0.782854	0.827529	0.611169	0.629395	0.599572
	RNA45432	0.860316	0.705686	0.892019	0.973408	0.928054	0.936433	0.859298	0.890672	0.943298	0.964687	0.971489	0.963621	0.919987	0.869295	0.63407	0.641408	0.743612	0.73555	0.829551	0.575536		0.784755	0.574043	0.839754	0.621963	0.838107	0.846411	0.585052	0.657609	0.71551	0.585446	0.830684	0.592096	0.692069	0.579107	0.596677	0.56824	0.578451	0.579798	0.576984	0.577962
	CB_007659	0.806649	0.717569	0.905935	0.898872	0.84153	0.872062	0.833156	0.815906	0.828817	0.855841	0.86508	0.881423	0.873989	0.86514	0.589333	0.778032	0.636088	0.741437	0.755409	0.570951		0.825619	0.566952	0.761113	0.69821	0.596185	0.706319	0.576271	0.592648	0.581074	0.606307	0.607679	0.585786	0.620141	0.659035	0.591067	0.581746	0.575037	0.682352	0.568745	0.569023
	CB_010523	0.638689	0.996074	1.00454	0.741129	0.840427	0.949198	0.914119	0.862111	0.928462	1.0086	0.890725	0.951096	0.917797	0.892488	0.582736	0.587346	1.011	1.0084	0.986956	0.611834		0.685045	0.674617	0.877595	0.668831	0.670518	0.661766	0.650901	0.669403	0.761012	0.718547	0.702897	0.697769	0.698345	0.775079	0.583061	0.584011	0.780243	0.733901	0.671071	0.671217
	CB_019969	0.87678	0.817141	0.907941	0.916764	0.923015	0.892913	0.792695	0.850443	0.814689	0.919891	0.935127	0.988054	0.881962	0.944627	0.753435	0.89816	0.751979	0.945869	0.761287	0.585457		0.621474	0.576989	0.804464	0.683416	0.742633	0.842587	0.578252	0.581629	0.59996	0.735193	0.620525	0.582534	0.611244	0.683731	0.738213	0.736857	0.722014	0.655621	0.573072	0.56949
	RNA53704	0.902671	0.807848	0.913729	0.946102	0.933669	0.914367	0.875625	0.945667	0.954825	0.868712	0.912225	0.863499	0.867832	0.891714	0.727314	0.986233	0.937328	0.957784	0.898565	0.862894		0.82248	0.636411	0.842507	0.622068	0.770519	0.775955	0.598849	0.649821	0.667947	0.585217	0.734432	0.626954	0.655863	0.71787	0.731462	0.725586	0.737812	0.627609	0.668602	0.592707
	CB_021600	0.949266	0.895496	0.958724	0.878564	0.917707	0.809462	0.825552	0.883088	0.920532	0.88022	0.904969	0.901821	0.947091	0.893764	0.759876	0.834793	0.823868	0.767648	0.704508	0.576033		0.867768	0.585701	0.859268	0.596577	0.782776	0.618221	0.584823	0.598568	0.592774	0.567864	0.676895	0.604577	0.630198	0.653747	0.576821	0.637154	0.594403	0.58046	0.578898	0.670948
	RNA157916	0.577814	0.814605	0.829022	0.824184	0.774901	0.771118	0.764549	0.808044	0.768605	0.806041	0.817022	0.853883	0.809991	0.826113	0.79256	0.612352	0.76198	0.582442	0.806848	0.762935		0.591771	0.586848	0.568221	0.589915	0.630581	0.580158	0.580532	0.575721	0.577506	0.567508	0.618465	0.581629	0.77203	0.574243	0.574836	0.572799	0.582447	0.583084	0.583837	0.582819
	RNA35079	0.945945	0.917478	0.988085	1.00049	1.03179	0.995918	0.975074	1.00043	0.955801	0.992709	0.967162	0.983346	0.933773	1.0051	0.884777	0.86888	0.977915	0.882775	0.963183	0.603294		0.88108	0.63136	0.905332	0.653061	0.844918	0.855179	0.599532	0.623334	0.600952	0.677677	0.71939	0.683812	0.688432	0.740266	0.80506	0.613327	0.696508	0.604531	0.675884	0.629457
	CB_022745	0.885201	0.899652	0.926224	0.96043	0.95141	0.960898	0.91765	0.899179	0.913507	0.967365	0.948775	0.941952	0.903403	0.93354	0.594562	0.819289	0.86702	0.866115	0.812235	1.09703		0.926376	0.584857	0.835537	0.600856	0.798303	0.825784	0.664665	0.586857	0.710484	0.582674	0.766242	0.578646	0.58964	0.788976	0.615294	0.647651	0.581576	0.582091	0.578736	0.617234
Figure 1 d
	LncRNA Log2（NSCLC/Control）
	p870	3.71322
	p11300	3.64161
	p18219	3.57436
	p21375	2.88105
	p13995	2.84683
	p8145	2.49983
	p20925	2.45752
	p6160	2.39329
	p13448	2.38424
	p37739_v4	2.26642
	p3413	2.19877
	p33986_v4	2.05158
	p22759	2.01988
	p18214	2.01857
	p38003_v4	1.92717
	RNA95775	1.79556
	p6653	1.6365
	p10906	1.61471
	p10753	1.55395
	p10498	1.54481
	p42068_v4	1.53181
	p35724_v4	1.39755
	p10307	1.33791
	p34461_v4	1.26224
	RNA95932	1.23753
	KCTD21-AS1	1.03893
	p24762	1.15922
	p16852	1.12993
	RNA95095	1.08339
	p9433	1.16225
	p22108	-1.12521
	RNA143595	-1.33617
	p44303_v4	-1.37689
	RNA143581	-1.44659
	RNA143210	-1.59202
	p26540	-1.8475
	RNA143452	-1.91284
	RNA147405	-1.92263
	RNA143529	-2.12078
	RNA143495	-2.85937
Figure 1 e	Adjacent cancer	NSCLC cancer
	1.04018	1.10018
	1.01782	0.433419
	1.00975	5.01613
	1.01678	1.17205
	1.03286	1.17404
	1.0621	5.37173
	1.02298	0.713486
	1.01503	2.64736
	1.00741	1.48397
	1.12507	1.50932
	1.0255	0.491648
	1.00225	1.84096
	1.08502	3.16231
	1.00289	0.287529
	1.00049	2.67289
	1.02173	5.65271
	1.0129	0.581539
	1.00262	1.67968
	1.02178	2.33448
	1.07926	2.89847

## Sheet: Figure 1 c
ProbeName	FC (abs) [a2] vs [a1]	FC [a2] vs [a1]	Log FC [a2] vs [a1]	Regulation [a2] vs [a1]	lncRNA ID
p33986_v4	4.14559	4.14559	2.05158	up	ENST00000599626.1
p18214	4.05181	4.05181	2.01857	up	TCONS_00018339
p34461_v4	2.39867	2.39867	1.26224	up	ENST00000560663.1
p22759	4.05549	4.05549	2.01988	up	TCONS_00009291
RNA95775|RNS_857_114	3.47151	3.47151	1.79556	up	RNA95775|RNS_857_114
p35724_v4	2.63453	2.63453	1.39755	up	TCONS_00022899
p13995	7.19417	7.19417	2.84683	up	ENST00000517346.1
p37739_v4	4.81128	4.81128	2.26642	up	ENST00000365160.1
p10498	2.91765	2.91765	1.54481	up	ENST00000427132.1
p6160	5.25355	5.25355	2.39329	up	ENST00000562565.1
p42068_v4	2.89149	2.89149	1.53181	up	XR_246138.1
p38003_v4	3.8031	3.8031	1.92717	up	ENST00000610177.1
p9433	2.23806	2.23806	1.16225	up	ENST00000426965.1
p8145	5.65618	5.65618	2.49983	up	ENST00000590789.1
p13448	5.2207	5.2207	2.38424	up	ENST00000412431.2
RNA95932|RNS_1014_93	2.35795	2.35795	1.23753	up	RNA95932|RNS_1014_93
p18219	11.9122	11.9122	3.57436	up	TCONS_00018347
p10906	3.06251	3.06251	1.61471	up	ENST00000437557.1
p3413	4.59089	4.59089	2.19877	up	ENST00000539299.1
p24762	2.23336	2.23336	1.15922	up	NR_027646.1
p21375	7.36685	7.36685	2.88105	up	TCONS_00028324
p20925	5.49272	5.49272	2.45752	up	TCONS_00005244
p870	13.1157	13.1157	3.71322	up	ENST00000602813.1
p6653	3.10911	3.10911	1.6365	up	ENST00000571062.1
p10307	2.52785	2.52785	1.33791	up	ENST00000448543.1
p10753	2.93619	2.93619	1.55395	up	ENST00000446910.1
p11300	12.4806	12.4806	3.64161	up	ENST00000525575.1
p16852	2.18848	2.18848	1.12993	up	ENST00000588550.1
RNA95095|RNS_177_191	2.11901	2.11901	1.08339	up	RNA95095|RNS_177_191
p24006	6.68396	6.68396	2.7407	up	TCONS_00015486
p11491	5.68535	5.68535	2.50725	up	ENST00000510244.1
p27901	2.98379	2.98379	1.57715	up	hox-HOXB4-75
p22623	3.03954	3.03954	1.60385	up	TCONS_00008359
p13376	3.2706	3.2706	1.70956	up	ENST00000502275.1
p6623	6.62558	6.62558	2.72805	up	ENST00000576489.1
RNA95517|RNS_599_149	3.06234	3.06234	1.61464	up	RNA95517|RNS_599_149
RNA147413|p0517_imsncRNA101	5.55587	5.55587	2.47401	up	RNA147413|p0517_imsncRNA101
p9293	6.26019	6.26019	2.64621	up	ENST00000442293.1
p2313	2.10605	2.10605	1.07454	up	ENST00000543907.1
p898	2.84146	2.84146	1.50663	up	ENST00000373226.2
RNA95764|RNS_846_115	2.18562	2.18562	1.12804	up	RNA95764|RNS_846_115
p17539	3.32575	3.32575	1.73368	up	TCONS_00002569
p18376	7.50682	7.50682	2.9082	up	TCONS_00019776
p29758	2.3305	2.3305	1.22064	up	TCONS_00026331
RNA96045|RNS_1127_79	3.0088	3.0088	1.58919	up	RNA96045|RNS_1127_79
p28315	3.65348	3.65348	1.86927	up	ASO3538
p34172_v4	2.63102	2.63102	1.39562	up	ENST00000532599.1
p27046	2.37918	2.37918	1.25047	up	uc.293-
p21486	3.23793	3.23793	1.69507	up	TCONS_00028091
p25770	4.06841	4.06841	2.02446	up	uc001lng.3
p18680	6.66037	6.66037	2.7356	up	TCONS_00020899
p28111	2.85168	2.85168	1.51181	up	nc-HOXD9-18
p7099	3.00968	3.00968	1.58961	up	ENST00000579095.1
p20456	4.21684	4.21684	2.07616	up	TCONS_00026559
p8130	2.28613	2.28613	1.1929	up	ENST00000589365.1
p21655	2.72024	2.72024	1.44373	up	TCONS_00029187
p26826	3.48775	3.48775	1.8023	up	HIT000061968
p29593	4.5561	4.5561	2.1878	up	TCONS_00018020
RNA95640|RNS_722_132	14.7389	14.7389	3.88156	up	RNA95640|RNS_722_132
p39035_v4	4.0126	4.0126	2.00454	up	ENST00000609932.1
p2424	3.21055	3.21055	1.68282	up	ENST00000528781.1
p36036_v4	2.32252	2.32252	1.21569	up	TCONS_00006604
p27883	6.22574	6.22574	2.63825	up	hox-HOXA6-14
p1253	2.07923	2.07923	1.05605	up	ENST00000441773.1
p13386	12.1246	12.1246	3.59986	up	ENST00000501652.1
RNA95323|RNS_405_170	2.65571	2.65571	1.4091	up	RNA95323|RNS_405_170
RNA94944|RNS_26_199	8.30573	8.30573	3.05411	up	RNA94944|RNS_26_199
p35986_v4	13.0491	13.0491	3.70588	up	TCONS_00028755
p4017	5.84435	5.84435	2.54704	up	ENST00000414480.1
p17738	2.88643	2.88643	1.52929	up	TCONS_00001034
p22349	3.31929	3.31929	1.73087	up	TCONS_00008588
p3935	2.61785	2.61785	1.38838	up	ENST00000546264.1
p1110	2.03351	2.03351	1.02397	up	ENST00000598454.1
p26750	4.2477	4.2477	2.08668	up	HIT000487365
p33984_v4	5.27658	5.27658	2.3996	up	ENST00000448561.1
RNA95664|RNS_746_130	7.4802	7.4802	2.90308	up	RNA95664|RNS_746_130
p9769	9.16125	9.16125	3.19554	up	ENST00000413479.1
p12765	3.96161	3.96161	1.98609	up	ENST00000501239.2
p2530	3.99335	3.99335	1.9976	up	ENST00000525102.1
p23806	2.13079	2.13079	1.09139	up	TCONS_00013502
p36549_v4	10.8033	10.8033	3.43341	up	ENST00000434531.1
RNA95353|RNS_435_167	2.9424	2.9424	1.55699	up	RNA95353|RNS_435_167
p33973_v4	2.89004	2.89004	1.53109	up	ENST00000442860.1
p2819	2.23783	2.23783	1.1621	up	ENST00000565145.1
p17470	5.4042	5.4042	2.43408	up	TCONS_00001613
RNA147207|p0311_imsncRNA667	4.01725	4.01725	2.00621	up	RNA147207|p0311_imsncRNA667
p14935	3.29359	3.29359	1.71966	up	ENST00000580528.1
RNA96067|RNS_1149_76	2.37928	2.37928	1.25052	up	RNA96067|RNS_1149_76
p33715	4.20289	4.20289	2.07138	up	NR_037939.1
RNA144148|snRNA_101_302	2.71943	2.71943	1.4433	up	RNA144148|snRNA_101_302
p34349_v4	2.49291	2.49291	1.31783	up	ENST00000556646.1
p24097	6.39875	6.39875	2.67779	up	TCONS_00014628
p35272_v4	3.51935	3.51935	1.81531	up	ENST00000586398.1
RNA95302|RNS_384_172	3.84579	3.84579	1.94328	up	RNA95302|RNS_384_172
p4788	3.62033	3.62033	1.85612	up	ENST00000557642.1
p25361	7.97677	7.97677	2.9958	up	XR_108594.1
p3682	2.8789	2.8789	1.52552	up	ENST00000551089.1
p12099	4.54198	4.54198	2.18332	up	ENST00000436432.1
p34249_v4	2.44498	2.44498	1.28982	up	ENST00000545784.1
p17148	4.42419	4.42419	2.14541	up	ENST00000449605.1
p8925	14.0068	14.0068	3.80806	up	ENST00000416463.1
p25778	4.48677	4.48677	2.16568	up	uc001onl.1
p5469	3.42996	3.42996	1.77819	up	ENST00000419100.1
p3539	3.45879	3.45879	1.79027	up	ENST00000535567.1
RNA95010|RNS_92_196	2.04411	2.04411	1.03147	up	RNA95010|RNS_92_196
p19445	2.08672	2.08672	1.06124	up	TCONS_00022482
p746	9.06034	9.06034	3.17957	up	ENST00000414565.1
RNA95609|RNS_691_137	2.02014	2.02014	1.01446	up	RNA95609|RNS_691_137
p18794	2.33525	2.33525	1.22358	up	TCONS_00021065
p9162	6.36576	6.36576	2.67033	up	ENST00000448204.1
p4671	5.08371	5.08371	2.34588	up	ENST00000554540.1
p28155	3.37163	3.37163	1.75345	up	int-HOXB3-82
p24410	4.38347	4.38347	2.13207	up	TCONS_00015920
p36288_v4	2.52442	2.52442	1.33595	up	TCONS_00015948
p21433	2.2274	2.2274	1.15536	up	TCONS_00028417
p16070	4.47713	4.47713	2.16257	up	ENST00000523627.1
p15995	2.50476	2.50476	1.32467	up	ENST00000528690.1
RNA95109|RNS_191_190	4.44331	4.44331	2.15163	up	RNA95109|RNS_191_190
p26370	6.91439	6.91439	2.7896	up	uc021zcm.1
p22797	4.3058	4.3058	2.10628	up	TCONS_00009771
p10891	13.9342	13.9342	3.80056	up	ENST00000416555.1
p16894	10.0163	10.0163	3.32428	up	ENST00000561476.1
p23158	3.83426	3.83426	1.93895	up	TCONS_00012060
p15656	2.23943	2.23943	1.16313	up	ENST00000518765.1
RNA147154|p0258_imsncRNA425	2.82485	2.82485	1.49817	up	RNA147154|p0258_imsncRNA425
p23118	3.61597	3.61597	1.85438	up	TCONS_00010182
p27459	2.86506	2.86506	1.51857	up	uc.86+
p38854_v4	3.16412	3.16412	1.66181	up	ENST00000605980.1
p2560	12.7635	12.7635	3.67395	up	ENST00000527774.1
p9956	2.8082	2.8082	1.48965	up	ENST00000414784.1
p13534	5.25631	5.25631	2.39405	up	ENST00000508056.1
p22699	3.38983	3.38983	1.76121	up	TCONS_00010317
p37585_v4	2.33262	2.33262	1.22195	up	ENST00000605849.1
p3661	2.92237	2.92237	1.54714	up	ENST00000549516.1
p3167	2.40675	2.40675	1.26709	up	ENST00000550636.1
p21559	3.51354	3.51354	1.81293	up	TCONS_00028208
p19919	3.18979	3.18979	1.67346	up	TCONS_00025037
p34773_v4	6.58726	6.58726	2.71968	up	ENST00000423925.1
p4707	2.63988	2.63988	1.40047	up	ENST00000428654.1
p16007	2.31042	2.31042	1.20816	up	ENST00000500823.2
p34163_v4	3.33567	3.33567	1.73798	up	ENST00000530759.1
p34065_v4	4.24932	4.24932	2.08723	up	ENST00000430699.1
p35026_v4	8.01808	8.01808	3.00326	up	ENST00000428872.2
p9535	7.24312	7.24312	2.85661	up	ENST00000453157.1
p23891	2.11934	2.11934	1.08362	up	TCONS_00013653
p21468	3.50051	3.50051	1.80756	up	TCONS_00028717
p39613_v4	14.6637	14.6637	3.87417	up	XR_426945.1
p37009_v4	3.41572	3.41572	1.77219	up	ENST00000609678.1
p18503	5.38098	5.38098	2.42787	up	TCONS_00019414
p7404	2.61677	2.61677	1.38779	up	ENST00000478824.1
p24773	10.2817	10.2817	3.362	up	NR_002998.1
p37574_v4	2.78129	2.78129	1.47576	up	ENST00000609599.1
p5682	3.29894	3.29894	1.722	up	ENST00000557799.1
p36433_v4	4.0588	4.0588	2.02105	up	uc002mbe.3
p17609	9.16004	9.16004	3.19535	up	TCONS_00000807
p29491	2.09284	2.09284	1.06547	up	ENST00000520988.1
p90	7.83463	7.83463	2.96987	up	ENST00000540383.1
p23075	4.78195	4.78195	2.2576	up	TCONS_00010119
p18467	4.84376	4.84376	2.27613	up	TCONS_00019318
p8807	3.42035	3.42035	1.77414	up	ENST00000599209.1
p6209	7.77834	7.77834	2.95946	up	ENST00000562782.1
p23821	8.12402	8.12402	3.02219	up	TCONS_00013544
p10744	3.22411	3.22411	1.6889	up	ENST00000440379.1
p20729	5.15618	5.15618	2.3663	up	TCONS_00027620
p18071	4.52716	4.52716	2.17861	up	TCONS_00018115
p28029	5.05763	5.05763	2.33846	up	nc-HOXC10-124
p11421	6.87995	6.87995	2.7824	up	ENST00000478745.1
p22800	5.28479	5.28479	2.40185	up	TCONS_00010462
p3879	3.71743	3.71743	1.89431	up	ENST00000544667.1
RNA147359|p0463_imsncRNA5	2.24628	2.24628	1.16754	up	RNA147359|p0463_imsncRNA5
p5642	2.25094	2.25094	1.17053	up	ENST00000562681.1
p33948	3.20372	3.20372	1.67975	up	DHFRUpstreamTranscripts
p1243	2.62003	2.62003	1.38958	up	ENST00000598917.1
p16244	3.14631	3.14631	1.65366	up	ENST00000520603.1
RNA147240|p0344_imsncRNA764	2.36231	2.36231	1.2402	up	RNA147240|p0344_imsncRNA764
p15280	7.05501	7.05501	2.81865	up	ENST00000517641.1
p21204	2.69506	2.69506	1.43031	up	TCONS_00003829
p3299	2.48687	2.48687	1.31433	up	ENST00000552290.1
p12622	8.17001	8.17001	3.03034	up	ENST00000514103.1
p11672	4.81099	4.81099	2.26633	up	ENST00000449350.2
RNA147552|p0656_imsncRNA411	8.83066	8.83066	3.14252	up	RNA147552|p0656_imsncRNA411
p39514_v4	4.27349	4.27349	2.09542	up	XR_241165.1
p37791_v4	11.7177	11.7177	3.55061	up	ENST00000607169.1
p2272	6.64253	6.64253	2.73173	up	ENST00000533814.1
p36076_v4	4.07607	4.07607	2.02718	up	TCONS_00008559
p27343	3.28219	3.28219	1.71466	up	uc.448-
p27958	2.15445	2.15445	1.10732	up	nc-HOXA4-63
RNA143525|tRNA_442_69	3.13757	3.13757	1.64965	up	RNA143525|tRNA_442_69
p27856	2.48934	2.48934	1.31576	up	uc.473+
p7929	9.49368	9.49368	3.24697	up	ENST00000578583.1
RNA147279|p0383_imsncRNA800	7.89742	7.89742	2.98138	up	RNA147279|p0383_imsncRNA800
p5844	2.83345	2.83345	1.50256	up	ENST00000573447.1
p17769	2.8789	2.8789	1.52552	up	TCONS_00001103
p18179	6.2445	6.2445	2.64259	up	TCONS_00018266
p35894_v4	4.39297	4.39297	2.1352	up	TCONS_00027007
p5819	2.19524	2.19524	1.13438	up	ENST00000594097.1
p28160	2.00771	2.00771	1.00555	up	int-HOXB3-87
p12072	2.88725	2.88725	1.5297	up	ENST00000494887.1
p6411	2.28406	2.28406	1.1916	up	ENST00000568607.1
p28459	3.70633	3.70633	1.88999	up	ASO3701
p3042	11.3199	11.3199	3.5008	up	ENST00000541673.1
p692	5.05382	5.05382	2.33737	up	ENST00000452766.1
p14262	6.27668	6.27668	2.65	up	ENST00000428896.1
p28047	2.47446	2.47446	1.30712	up	nc-HOXC12-104
p13451	2.49374	2.49374	1.31831	up	ENST00000523456.1
p4271	5.18212	5.18212	2.37354	up	ENST00000448806.1
p26295	11.3545	11.3545	3.50519	up	uc003kuq.1
RNA143478|tRNA_395_71	2.80994	2.80994	1.49054	up	RNA143478|tRNA_395_71
p34515_v4	2.17023	2.17023	1.11785	up	ENST00000582649.1
p23828	3.0803	3.0803	1.62307	up	TCONS_00012886
p30040	2.53076	2.53076	1.33957	up	XR_110481.3
p44558_v4	5.37246	5.37246	2.42558	up	uc002nbr.4
RNA95398|RNS_480_162	2.12137	2.12137	1.085	up	RNA95398|RNS_480_162
p4229	2.03395	2.03395	1.02428	up	ENST00000602089.1
p23110	2.74234	2.74234	1.45541	up	TCONS_00010174
p34684_v4	5.13179	5.13179	2.35946	up	ENST00000442956.1
p5827	2.09991	2.09991	1.07033	up	ENST00000562807.1
p21654	4.8906	4.8906	2.29001	up	TCONS_00029182
p11826	2.16481	2.16481	1.11424	up	ENST00000468961.2
p23185	4.07854	4.07854	2.02805	up	TCONS_00012105
p36084_v4	4.42753	4.42753	2.1465	up	TCONS_00008694
p24716	2.69922	2.69922	1.43254	up	TCONS_00017230
p22845	2.38746	2.38746	1.25547	up	TCONS_00010556
RNA95471|RNS_553_154	2.41765	2.41765	1.2736	up	RNA95471|RNS_553_154
p40845_v4	8.35786	8.35786	3.06313	up	NR_105059.1
p7148	3.97278	3.97278	1.99015	up	ENST00000585275.1
p3489	4.69683	4.69683	2.23169	up	ENST00000538067.1
p15322	9.41435	9.41435	3.23486	up	ENST00000340510.4
RNA95519|RNS_601_149	7.645	7.645	2.93452	up	RNA95519|RNS_601_149
RNA95424|RNS_506_159	5.32373	5.32373	2.41244	up	RNA95424|RNS_506_159
p20733	5.90499	5.90499	2.56193	up	TCONS_00027121
p22987	3.5177	3.5177	1.81463	up	TCONS_00009987
RNA95325|RNS_407_170	3.3037	3.3037	1.72408	up	RNA95325|RNS_407_170
RNA95480|RNS_562_154	2.02199	2.02199	1.01578	up	RNA95480|RNS_562_154
p36548_v4	9.15137	9.15137	3.19399	up	ENST00000479299.2
p17704	3.97571	3.97571	1.99121	up	TCONS_00000976
p8692	6.07422	6.07422	2.6027	up	ENST00000595783.1
RNA147038|p0142_imsncRNA226	4.35116	4.35116	2.1214	up	RNA147038|p0142_imsncRNA226
p35098_v4	4.06491	4.06491	2.02322	up	ENST00000511703.1
p18468	4.85907	4.85907	2.28068	up	TCONS_00019319
p5954	3.49725	3.49725	1.80622	up	ENST00000602838.1
p18196	2.8169	2.8169	1.49411	up	TCONS_00018312
RNA95915|RNS_997_95	2.79793	2.79793	1.48436	up	RNA95915|RNS_997_95
p33442	5.99978	5.99978	2.58491	up	ENST00000563595.1
p6918	4.05183	4.05183	2.01857	up	ENST00000523083.1
p37023_v4	2.07283	2.07283	1.0516	up	ENST00000456382.2
p42413_v4	7.77786	7.77786	2.95937	up	XR_429047.1
p16826	3.61482	3.61482	1.85392	up	ENST00000524818.1
p41142_v4	6.36632	6.36632	2.67046	up	XR_245611.1
RNA94930|RNS_12_200	4.64151	4.64151	2.21459	up	RNA94930|RNS_12_200
p4137	4.36726	4.36726	2.12673	up	ENST00000448748.1
p39646_v4	3.10213	3.10213	1.63326	up	XR_426971.1
p8994	3.86699	3.86699	1.95121	up	ENST00000439208.1
RNA147695|p0799_imsncRNA592	3.74202	3.74202	1.90382	up	RNA147695|p0799_imsncRNA592
p24717	4.99731	4.99731	2.32115	up	TCONS_00017455
RNA95427|RNS_509_159	4.39563	4.39563	2.13607	up	RNA95427|RNS_509_159
p39074_v4	3.17205	3.17205	1.66541	up	ENST00000453457.3
p37295_v4	4.37796	4.37796	2.13026	up	ENST00000608050.1
p35938_v4	3.45487	3.45487	1.78863	up	TCONS_00003628
p7257	7.27624	7.27624	2.86319	up	ENST00000583643.1
p13626	4.86874	4.86874	2.28355	up	ENST00000522350.1
p1754	6.99163	6.99163	2.80563	up	ENST00000450314.1
p24516	4.2357	4.2357	2.0826	up	TCONS_00016665
p36012_v4	7.30061	7.30061	2.86802	up	TCONS_00029549
p38274_v4	5.15024	5.15024	2.36464	up	ENST00000436140.2
p22004	2.19471	2.19471	1.13403	up	TCONS_00005950
p22854	2.12252	2.12252	1.08578	up	TCONS_00011098
p13878	2.41073	2.41073	1.26947	up	ENST00000506670.1
p36382_v4	2.29788	2.29788	1.2003	up	NR_037867.1
p19817	2.0852	2.0852	1.06019	up	TCONS_00023502
p29032	3.18001	3.18001	1.66903	up	ENST00000542112.1
p34495_v4	2.95543	2.95543	1.56337	up	ENST00000562769.1
p6001	2.19542	2.19542	1.1345	up	ENST00000570024.1
p3973	2.09383	2.09383	1.06614	up	ENST00000417624.1
p23280	3.35303	3.35303	1.74546	up	TCONS_00012298
p35006_v4	4.16379	4.16379	2.0579	up	ENST00000479018.1
p8376	5.59509	5.59509	2.48416	up	ENST00000586169.1
p10721	11.261	11.261	3.49327	up	ENST00000565959.1
p34490_v4	4.98473	4.98473	2.31752	up	ENST00000565064.1
p21092	4.20029	4.20029	2.07049	up	TCONS_00004749
p27914	4.32156	4.32156	2.11155	up	hox-HOXB8-88
p25332	7.71042	7.71042	2.94681	up	NR_034085.1
p36829_v4	3.9047	3.9047	1.96521	up	ENST00000606262.1
p29961	3.48786	3.48786	1.80234	up	TCONS_00014015
p36821_v4	3.71321	3.71321	1.89267	up	ENST00000607459.1
p41146_v4	6.85856	6.85856	2.77791	up	XR_245617.1
p11379	2.56123	2.56123	1.35684	up	ENST00000437204.1
p19396	2.17074	2.17074	1.11819	up	TCONS_00023178
p36874_v4	2.10099	2.10099	1.07107	up	ENST00000606527.1
p43366_v4	2.79326	2.79326	1.48195	up	XR_429967.1
p5993	2.46116	2.46116	1.29934	up	ENST00000567668.1
RNA95054|RNS_136_194	2.43092	2.43092	1.2815	up	RNA95054|RNS_136_194
p13528	2.24106	2.24106	1.16418	up	ENST00000522571.1
RNA147400|p0504_imsncRNA66	3.00927	3.00927	1.58941	up	RNA147400|p0504_imsncRNA66
p34552_v4	4.52734	4.52734	2.17866	up	ENST00000578881.1
p24865	2.44077	2.44077	1.28734	up	NR_047467.2
p6740	3.31186	3.31186	1.72764	up	ENST00000536958.2
RNA95970|RNS_1052_89	3.13083	3.13083	1.64654	up	RNA95970|RNS_1052_89
p40091_v4	4.44279	4.44279	2.15147	up	NR_109831.1
p33832	2.60205	2.60205	1.37965	up	uc003uum.1
p22043	4.56033	4.56033	2.18914	up	TCONS_00006818
p3041	7.85943	7.85943	2.97442	up	ENST00000544517.1
p25182	2.0039	2.0039	1.00281	up	XR_132674.2
p34442_v4	2.18825	2.18825	1.12978	up	ENST00000559977.1
p11342	2.25783	2.25783	1.17494	up	ENST00000441531.1
p17906	8.94917	8.94917	3.16175	up	TCONS_00018414
RNA95028|RNS_110_195	2.11561	2.11561	1.08107	up	RNA95028|RNS_110_195
p6857	8.65896	8.65896	3.11419	up	ENST00000589796.1
p20604	7.55245	7.55245	2.91694	up	TCONS_00027231
p20840	3.29572	3.29572	1.7206	up	TCONS_00004256
p10977	4.02467	4.02467	2.00887	up	ENST00000594856.1
RNA147517|p0621_imsncRNA351	2.47275	2.47275	1.30611	up	RNA147517|p0621_imsncRNA351
p36565_v4	2.0558	2.0558	1.0397	up	ENST00000399508.2
p35207_v4	3.03853	3.03853	1.60338	up	ENST00000505151.1
p9817	3.63235	3.63235	1.86091	up	ENST00000417695.1
p25553	3.03474	3.03474	1.60157	up	XR_158848.1
p756	3.20123	3.20123	1.67863	up	ENST00000601486.1
p36377_v4	3.52056	3.52056	1.8158	up	NR_046251.1
p26779	3.11836	3.11836	1.64079	up	HIT000248860
p26718	2.72383	2.72383	1.44564	up	HIT000389890
p11110	3.22228	3.22228	1.68808	up	ENST00000450776.1
p2491	7.19933	7.19933	2.84786	up	ENST00000529841.1
p5039	2.59308	2.59308	1.37467	up	ENST00000555578.1
p14846	9.55151	9.55151	3.25573	up	ENST00000435968.1
p27976	3.43573	3.43573	1.78062	up	nc-HOXB1-156
p13276	4.73918	4.73918	2.24464	up	ENST00000513026.1
p43332_v4	3.40466	3.40466	1.76751	up	XR_429854.1
p37772_v4	3.82311	3.82311	1.93475	up	ENST00000606542.1
RNA147241|p0345_imsncRNA764	7.63725	7.63725	2.93305	up	RNA147241|p0345_imsncRNA764
p35830_v4	2.09876	2.09876	1.06954	up	TCONS_00025114
p34250_v4	2.0251	2.0251	1.01799	up	ENST00000507313.1
p21180	7.20348	7.20348	2.84869	up	TCONS_00003794
p9112	6.58391	6.58391	2.71894	up	ENST00000413669.1
RNA147816|p0920_imsncRNA746	3.45699	3.45699	1.78952	up	RNA147816|p0920_imsncRNA746
p19658	11.1881	11.1881	3.4839	up	TCONS_00023807
p37376_v4	6.15466	6.15466	2.62168	up	ENST00000606713.1
p19601	2.52218	2.52218	1.33467	up	TCONS_00024147
RNA95699|RNS_781_124	2.53343	2.53343	1.34109	up	RNA95699|RNS_781_124
p21104	3.16135	3.16135	1.66054	up	TCONS_00003662
p33459	2.82161	2.82161	1.49652	up	ENST00000571720.1
p10	2.36785	2.36785	1.24358	up	ENST00000440196.2
p5592	3.02857	3.02857	1.59864	up	ENST00000559026.1
p36745_v4	3.11839	3.11839	1.6408	up	ENST00000548057.2
p42639_v4	4.78512	4.78512	2.25856	up	NR_103813.1
p24785	2.38526	2.38526	1.25414	up	XR_110853.1
p36712_v4	3.49094	3.49094	1.80362	up	ENST00000473753.2
p13442	8.0702	8.0702	3.01261	up	ENST00000501695.3
p6039	4.44454	4.44454	2.15203	up	ENST00000565155.1
p4825	6.69105	6.69105	2.74223	up	ENST00000569625.1
p33673	2.82481	2.82481	1.49816	up	NR_073138.1
p17876	15.9479	15.9479	3.99529	up	TCONS_00002269
p36390_v4	2.42542	2.42542	1.27823	up	NR_049793.1
p12139	3.19581	3.19581	1.67618	up	ENST00000474045.1
p4167	2.95064	2.95064	1.56103	up	ENST00000452222.1
p803	7.98527	7.98527	2.99734	up	ENST00000452982.1
p43193_v4	7.13574	7.13574	2.83506	up	XR_429703.1
p28051	3.39329	3.39329	1.76268	up	nc-HOXC8-144
p23309	7.23005	7.23005	2.85401	up	TCONS_00011240
RNA147332|p0436_imsncRNA843	2.17827	2.17827	1.12319	up	RNA147332|p0436_imsncRNA843
p11955	2.54157	2.54157	1.34572	up	ENST00000479610.1
p36486_v4	9.40645	9.40645	3.23365	up	uc022bek.1
p27793	7.66529	7.66529	2.93834	up	uc.254+
p19472	3.31218	3.31218	1.72778	up	TCONS_00023008
p1514	7.42781	7.42781	2.89294	up	ENST00000598961.1
p20163	2.30298	2.30298	1.2035	up	TCONS_00025622
p29860	2.86599	2.86599	1.51903	up	TCONS_00007118
RNA95381|RNS_463_164	4.50364	4.50364	2.17109	up	RNA95381|RNS_463_164
RNA95274|RNS_356_175	2.4629	2.4629	1.30036	up	RNA95274|RNS_356_175
p8138	7.57671	7.57671	2.92157	up	ENST00000591414.1
p15128	3.28347	3.28347	1.71522	up	ENST00000567503.1
p37104_v4	2.2831	2.2831	1.19099	up	ENST00000430613.2
RNA95090|RNS_172_191	7.5259	7.5259	2.91186	up	RNA95090|RNS_172_191
p38318_v4	3.8607	3.8607	1.94886	up	ENST00000608793.1
p37200_v4	5.03246	5.03246	2.33126	up	ENST00000610137.1
p86	3.11178	3.11178	1.63774	up	ENST00000415386.2
p26738	2.22047	2.22047	1.15087	up	HIT000322077
p36082_v4	4.35265	4.35265	2.12189	up	TCONS_00009147
p5447	4.70038	4.70038	2.23278	up	ENST00000549301.1
p8723	5.77896	5.77896	2.53081	up	ENST00000591976.1
p19033	2.5816	2.5816	1.36827	up	TCONS_00021990
RNA33520|snoRNA_scaRNA_116_130	13.1287	13.1287	3.71465	up	RNA33520|snoRNA_scaRNA_116_130
p34062_v4	3.82087	3.82087	1.9339	up	ENST00000451149.1
p20347	6.19937	6.19937	2.63212	up	TCONS_00025498
p34639_v4	2.56266	2.56266	1.35764	up	ENST00000588122.1
p2917	2.32355	2.32355	1.21633	up	ENST00000536683.1
p23590	7.66497	7.66497	2.93828	up	TCONS_00012027
p11647	2.17273	2.17273	1.11951	up	ENST00000455926.1
p8322	2.48511	2.48511	1.31331	up	ENST00000412740.2
p36420_v4	2.43901	2.43901	1.28629	up	uc010qhb.2
p4032	10.2634	10.2634	3.35944	up	ENST00000534033.1
p9002	4.48402	4.48402	2.16479	up	ENST00000454043.1
p29568	2.04906	2.04906	1.03496	up	TCONS_00000801
p10575	2.33814	2.33814	1.22536	up	ENST00000420006.1
p18437	2.87363	2.87363	1.52287	up	TCONS_00019875
RNA95503|RNS_585_151	2.49939	2.49939	1.32158	up	RNA95503|RNS_585_151
p35035_v4	3.63526	3.63526	1.86206	up	ENST00000470465.1
RNA95710|RNS_792_122	4.25079	4.25079	2.08773	up	RNA95710|RNS_792_122
p25937	2.61889	2.61889	1.38896	up	uc010bkj.1
p34735_v4	4.56675	4.56675	2.19117	up	ENST00000490013.1
p16869	2.1776	2.1776	1.12274	up	ENST00000422343.1
p8752	4.96085	4.96085	2.31059	up	ENST00000598988.1
p26728	9.61414	9.61414	3.26516	up	HIT000430355
p1638	3.05214	3.05214	1.60982	up	ENST00000595410.1
p16423	2.73514	2.73514	1.45161	up	ENST00000544423.1
p9340	6.65886	6.65886	2.73528	up	ENST00000419784.1
p42486_v4	12.263	12.263	3.61624	up	XR_429147.1
p26834	2.09898	2.09898	1.06969	up	HIT000071482
RNA95472|RNS_554_154	2.68605	2.68605	1.42548	up	RNA95472|RNS_554_154
RNA146897|p0001_imsncRNA6	5.77265	5.77265	2.52923	up	RNA146897|p0001_imsncRNA6
p8926	11.3319	11.3319	3.50232	up	ENST00000423704.1
p2751	3.73324	3.73324	1.90043	up	ENST00000528390.1
p27184	4.07711	4.07711	2.02755	up	uc.363-
p21599	13.2511	13.2511	3.72804	up	TCONS_00029068
p19457	2.10454	2.10454	1.0735	up	TCONS_00022511
p27322	2.01956	2.01956	1.01404	up	uc.427+
p34858_v4	6.90495	6.90495	2.78763	up	ENST00000558175.1
p19120	7.82815	7.82815	2.96867	up	TCONS_00022118
p37002_v4	12.1537	12.1537	3.60333	up	ENST00000606856.1
p20822	5.93371	5.93371	2.56893	up	TCONS_00004230
p35212_v4	12.5265	12.5265	3.64691	up	ENST00000437417.1
p16517	4.88193	4.88193	2.28745	up	ENST00000566873.1
p10903	2.95118	2.95118	1.56129	up	ENST00000436359.1
p25567	7.24863	7.24863	2.85771	up	XR_110095.1
p7372	4.00555	4.00555	2.002	up	ENST00000593169.1
RNA147701|p0805_imsncRNA599	2.89968	2.89968	1.53589	up	RNA147701|p0805_imsncRNA599
p6357	3.41465	3.41465	1.77174	up	ENST00000562642.1
p2196	3.9555	3.9555	1.98386	up	ENST00000504230.2
p18054	4.49678	4.49678	2.16889	up	TCONS_00018092
p8085	2.15896	2.15896	1.11034	up	ENST00000582546.1
p3633	3.80308	3.80308	1.92717	up	ENST00000548210.1
p6875	3.58743	3.58743	1.84295	up	ENST00000458392.1
p18380	8.40532	8.40532	3.0713	up	TCONS_00019780
p14318	3.76285	3.76285	1.91183	up	ENST00000419627.1
p43910_v4	2.72855	2.72855	1.44814	up	XR_244452.1
p14539	2.28716	2.28716	1.19355	up	ENST00000586726.1
RNA96165|RNS_1247_63	3.65671	3.65671	1.87055	up	RNA96165|RNS_1247_63
p38896_v4	3.53751	3.53751	1.82273	up	ENST00000571328.1
p1928	2.81196	2.81196	1.49157	up	ENST00000453284.1
p17932	7.07472	7.07472	2.82267	up	TCONS_00018449
p18885	3.79582	3.79582	1.92441	up	TCONS_00020486
p14486	6.94191	6.94191	2.79533	up	ENST00000449143.1
p36324_v4	6.67942	6.67942	2.73972	up	XR_110477.1
p14229	7.56673	7.56673	2.91967	up	ENST00000588612.1
p30278	7.08711	7.08711	2.8252	up	ASO2171
p35849_v4	3.04821	3.04821	1.60796	up	TCONS_00026730
p21637	2.07156	2.07156	1.05072	up	TCONS_00029167
p34312_v4	2.43802	2.43802	1.28571	up	ENST00000522845.1
p342	5.29772	5.29772	2.40537	up	ENST00000445680.1
p3680	4.17441	4.17441	2.06157	up	ENST00000547174.1
p16893	9.84693	9.84693	3.29967	up	ENST00000456032.1
p2651	2.45145	2.45145	1.29364	up	ENST00000529014.1
p13387	11.0557	11.0557	3.46672	up	ENST00000501173.2
p23668	3.82205	3.82205	1.93435	up	TCONS_00014317
p22250	2.67628	2.67628	1.42023	up	TCONS_00006377
p36950_v4	2.43527	2.43527	1.28408	up	ENST00000449572.2
p10031	2.26478	2.26478	1.17937	up	ENST00000446520.1
p3277	2.5559	2.5559	1.35383	up	ENST00000552098.1
p25596	3.6636	3.6636	1.87326	up	NR_033913.1
RNA95205|RNS_287_183	2.67603	2.67603	1.42009	up	RNA95205|RNS_287_183
p5970	6.46199	6.46199	2.69198	up	ENST00000567153.1
p27288	2.86095	2.86095	1.51649	up	uc.415+
p36678_v4	11.6871	11.6871	3.54685	up	ENST00000449005.1
p21643	4.71405	4.71405	2.23697	up	TCONS_00029312
p17520	8.89083	8.89083	3.15232	up	TCONS_00001756
p41385_v4	2.24784	2.24784	1.16854	up	XR_428231.1
p40804_v4	5.15837	5.15837	2.36692	up	XR_246583.2
p22010	2.0927	2.0927	1.06536	up	TCONS_00005954
p38354_v4	6.37478	6.37478	2.67237	up	ENST00000435367.2
p1221	2.93951	2.93951	1.55557	up	ENST00000413826.1
p13255	5.97884	5.97884	2.57987	up	ENST00000504382.1
p37178_v4	4.9058	4.9058	2.29449	up	ENST00000605491.1
p10195	2.19745	2.19745	1.13583	up	ENST00000452381.1
p10260	6.42161	6.42161	2.68294	up	ENST00000598002.1
p17587	3.69751	3.69751	1.88655	up	TCONS_00001885
p41530_v4	2.03283	2.03283	1.02349	up	XR_247158.1
p26049	4.31196	4.31196	2.10834	up	uc002nnl.1
RNA147220|p0324_imsncRNA714	2.35562	2.35562	1.23611	up	RNA147220|p0324_imsncRNA714
p30059	2.64872	2.64872	1.40529	up	XR_109132.1
p25379	8.82491	8.82491	3.14158	up	NR_038992.1
p25436	4.25393	4.25393	2.0888	up	XR_159056.1
p25933	3.90018	3.90018	1.96354	up	uc021sle.1
p39376_v4	2.92224	2.92224	1.54708	up	XR_426735.1
p18439	3.78252	3.78252	1.91935	up	TCONS_00019268
p14144	4.9676	4.9676	2.31255	up	ENST00000602698.1
RNA95056|RNS_138_194	2.64943	2.64943	1.40568	up	RNA95056|RNS_138_194
p36436_v4	2.6491	2.6491	1.4055	up	uc002suy.1
p36144_v4	2.47329	2.47329	1.30643	up	TCONS_00012067
p958	3.09716	3.09716	1.63095	up	ENST00000446686.1
p20591	6.12295	6.12295	2.61423	up	TCONS_00027655
p10854	3.40311	3.40311	1.76685	up	ENST00000433071.1
p3735	2.70114	2.70114	1.43357	up	ENST00000544089.1
p34034_v4	6.67343	6.67343	2.73843	up	ENST00000430320.2
p26067	14.0508	14.0508	3.81258	up	uc010dzk.1
p24158	2.06137	2.06137	1.0436	up	TCONS_00014725
p26716	3.47252	3.47252	1.79598	up	HIT000221810_04
p2068	2.07034	2.07034	1.04987	up	ENST00000423621.1
p4669	2.53111	2.53111	1.33977	up	ENST00000553860.1
p13425	2.14608	2.14608	1.1017	up	ENST00000506892.1
p29289	3.10672	3.10672	1.63539	up	ENST00000413755.1
p4066	5.86848	5.86848	2.55299	up	ENST00000448411.1
RNA95014|RNS_96_196	5.70639	5.70639	2.51258	up	RNA95014|RNS_96_196
p7752	2.27233	2.27233	1.18417	up	ENST00000563553.1
p26296	4.56555	4.56555	2.19079	up	uc003kwu.1
p12145	4.23958	4.23958	2.08392	up	ENST00000422946.1
p20482	3.82192	3.82192	1.9343	up	TCONS_00026223
p5510	3.80366	3.80366	1.92739	up	ENST00000559022.1
p15079	2.09469	2.09469	1.06674	up	ENST00000456270.1
p11502	10.119	10.119	3.339	up	ENST00000511699.1
RNA147795|p0899_imsncRNA718	4.61129	4.61129	2.20517	up	RNA147795|p0899_imsncRNA718
p6769	3.69896	3.69896	1.88712	up	ENST00000586878.1
p16500	3.41281	3.41281	1.77096	up	ENST00000420855.1
p38955_v4	4.69874	4.69874	2.23227	up	ENST00000364546.1
p19624	7.00111	7.00111	2.80758	up	TCONS_00024185
p8631	3.95352	3.95352	1.98314	up	ENST00000599129.1
p13018	6.25685	6.25685	2.64544	up	ENST00000507776.1
RNA147215|p0319_imsncRNA701	2.47814	2.47814	1.30926	up	RNA147215|p0319_imsncRNA701
p28012	3.22934	3.22934	1.69124	up	nc-HOXB9-195
p41439_v4	5.12392	5.12392	2.35725	up	XR_428268.1
RNA95924|RNS_1006_94	8.57557	8.57557	3.10023	up	RNA95924|RNS_1006_94
p28064	4.35778	4.35778	2.12359	up	nc-HOXC9-138
RNA147784|p0888_imsncRNA703	2.78345	2.78345	1.47687	up	RNA147784|p0888_imsncRNA703
p5737	5.03181	5.03181	2.33108	up	ENST00000567689.1
p7445	4.53414	4.53414	2.18083	up	ENST00000583841.1
p9503	3.72781	3.72781	1.89833	up	ENST00000595372.1
p28599	2.17972	2.17972	1.12414	up	ASO1844
RNA95297|RNS_379_173	6.47291	6.47291	2.69441	up	RNA95297|RNS_379_173
RNA95939|RNS_1021_93	2.72509	2.72509	1.4463	up	RNA95939|RNS_1021_93
p13397	8.45832	8.45832	3.08037	up	ENST00000506807.1
p34308_v4	2.24706	2.24706	1.16804	up	ENST00000520622.1
p8556	7.96881	7.96881	2.99436	up	ENST00000495324.1
p2566	2.20171	2.20171	1.13863	up	ENST00000532714.1
p19101	3.50752	3.50752	1.81045	up	TCONS_00021520
p2067	3.58159	3.58159	1.8406	up	ENST00000412362.1
RNA147747|p0851_imsncRNA657	12.1712	12.1712	3.6054	up	RNA147747|p0851_imsncRNA657
p12027	7.62251	7.62251	2.93027	up	ENST00000489690.1
p1570	3.45064	3.45064	1.78686	up	ENST00000436877.2
RNA147706|p0810_imsncRNA604	6.29492	6.29492	2.65419	up	RNA147706|p0810_imsncRNA604
p344	7.60289	7.60289	2.92655	up	ENST00000441004.1
p18758	2.3242	2.3242	1.21674	up	TCONS_00021002
p13767	2.05803	2.05803	1.04127	up	ENST00000513704.1
p27118	2.43589	2.43589	1.28445	up	uc.332-
p34220_v4	2.41934	2.41934	1.27461	up	ENST00000564531.1
p3669	3.07094	3.07094	1.61868	up	ENST00000547902.1
p2982	2.09496	2.09496	1.06692	up	ENST00000504932.2
p18026	9.85395	9.85395	3.3007	up	TCONS_00018642
p35962_v4	3.92423	3.92423	1.97241	up	TCONS_00003941
p19155	3.08293	3.08293	1.6243	up	TCONS_00021529
p16113	14.1542	14.1542	3.82315	up	ENST00000505166.2
RNA95112|RNS_194_190	4.59629	4.59629	2.20047	up	RNA95112|RNS_194_190
p12167	3.91293	3.91293	1.96825	up	ENST00000414634.1
p35329_v4	7.96541	7.96541	2.99375	up	ENST00000420146.2
p9692	2.97988	2.97988	1.57525	up	ENST00000449086.1
RNA95617|RNS_699_136	2.52179	2.52179	1.33445	up	RNA95617|RNS_699_136
p10148	3.95589	3.95589	1.984	up	ENST00000586452.1
p35	2.99692	2.99692	1.58348	up	ENST00000443892.2
p3559	6.87443	6.87443	2.78124	up	ENST00000499291.2
p7506	2.67354	2.67354	1.41875	up	ENST00000584660.1
p21682	4.29187	4.29187	2.10161	up	TCONS_00029006
p30335	2.58722	2.58722	1.3714	up	ENST00000598368.1
RNA95953|RNS_1035_92	2.46242	2.46242	1.30007	up	RNA95953|RNS_1035_92
RNA95210|RNS_292_183	6.30522	6.30522	2.65655	up	RNA95210|RNS_292_183
p20252	4.00588	4.00588	2.00212	up	TCONS_00025824
p21756	2.91574	2.91574	1.54386	up	TCONS_00029733
p18579	3.89164	3.89164	1.96038	up	TCONS_00020677
p29759	4.49346	4.49346	2.16783	up	TCONS_00026372
p37532_v4	4.46963	4.46963	2.16016	up	ENST00000608995.1
p36555_v4	4.5061	4.5061	2.17188	up	ENST00000519935.1
p16499	3.64168	3.64168	1.8646	up	ENST00000601096.1
RNA95780|RNS_862_113	2.0148	2.0148	1.01064	up	RNA95780|RNS_862_113
p22595	3.83637	3.83637	1.93974	up	TCONS_00008930
p5582	4.25992	4.25992	2.09083	up	ENST00000559915.1
RNA147810|p0914_imsncRNA739	5.72031	5.72031	2.51609	up	RNA147810|p0914_imsncRNA739
p30006	2.11492	2.11492	1.08061	up	TCONS_00016342
RNA147667|p0771_imsncRNA556	3.19579	3.19579	1.67617	up	RNA147667|p0771_imsncRNA556
p11230	2.38363	2.38363	1.25316	up	ENST00000564696.1
RNA95463|RNS_545_155	3.31873	3.31873	1.73063	up	RNA95463|RNS_545_155
RNA95605|RNS_687_137	2.06643	2.06643	1.04714	up	RNA95605|RNS_687_137
p786	2.82487	2.82487	1.49819	up	ENST00000442483.2
p21311	5.54396	5.54396	2.47092	up	TCONS_00004016
p29843	4.34981	4.34981	2.12095	up	TCONS_00029069
p18246	3.04776	3.04776	1.60775	up	TCONS_00017723
p16807	4.5091	4.5091	2.17284	up	ENST00000437181.1
p34038_v4	2.38332	2.38332	1.25297	up	ENST00000591929.1
p1216	4.80627	4.80627	2.26492	up	ENST00000411804.1
p37174_v4	2.53836	2.53836	1.3439	up	ENST00000606978.1
RNA147210|p0314_imsncRNA678	4.99042	4.99042	2.31916	up	RNA147210|p0314_imsncRNA678
RNA95626|RNS_708_135	5.17504	5.17504	2.37157	up	RNA95626|RNS_708_135
p43720_v4	2.7449	2.7449	1.45675	up	XR_244183.1
p37941_v4	3.73641	3.73641	1.90165	up	ENST00000603032.1
p33874	2.58292	2.58292	1.369	up	HIT000065459
p5728	2.46346	2.46346	1.30069	up	ENST00000554388.1
p1346	2.61115	2.61115	1.38468	up	ENST00000435021.1
p15023	2.62623	2.62623	1.39299	up	ENST00000446022.1
p22732	5.66802	5.66802	2.50284	up	TCONS_00010353
p40825_v4	3.78311	3.78311	1.91957	up	XR_427786.1
p12584	3.20927	3.20927	1.68225	up	ENST00000514984.1
RNA147516|p0620_imsncRNA350	5.72317	5.72317	2.51681	up	RNA147516|p0620_imsncRNA350
p7248	6.92374	6.92374	2.79155	up	ENST00000582990.1
p34866_v4	4.09313	4.09313	2.03321	up	ENST00000596223.1
p17060	5.81785	5.81785	2.54049	up	ENST00000424887.1
p33895	7.34615	7.34615	2.87699	up	HIT000254849
p10887	2.14398	2.14398	1.10029	up	ENST00000538415.1
p25412	4.5254	4.5254	2.17804	up	NR_026775.2
p18187	2.34416	2.34416	1.22907	up	TCONS_00018282
p13661	7.37838	7.37838	2.8833	up	ENST00000505541.1
p9292	7.17397	7.17397	2.84277	up	ENST00000308604.5
p43177_v4	5.35318	5.35318	2.4204	up	XR_429688.1
RNA95240|RNS_322_180	2.74776	2.74776	1.45825	up	RNA95240|RNS_322_180
p6468	2.32245	2.32245	1.21565	up	ENST00000602592.1
p27864	3.26355	3.26355	1.70644	up	hox-HOXA10-22
p24169	2.43472	2.43472	1.28376	up	TCONS_00014746
p15649	2.61162	2.61162	1.38495	up	ENST00000518178.1
RNA95108|RNS_190_190	2.37665	2.37665	1.24893	up	RNA95108|RNS_190_190
p34177_v4	2.16835	2.16835	1.1166	up	ENST00000530344.1
p9520	2.98041	2.98041	1.57551	up	ENST00000421964.1
p42929_v4	3.4317	3.4317	1.77892	up	XR_429426.1
p5638	4.41883	4.41883	2.14367	up	ENST00000560853.1
p17490	2.84973	2.84973	1.51083	up	TCONS_00002468
p15867	2.10304	2.10304	1.07248	up	ENST00000523614.2
p14678	7.41559	7.41559	2.89056	up	ENST00000449620.2
p6750	3.94428	3.94428	1.97976	up	ENST00000583179.1
p10528	10.5591	10.5591	3.40042	up	ENST00000441231.1
p26635	6.6305	6.6305	2.72912	up	HIT000248174
p4196	11.1691	11.1691	3.48144	up	ENST00000444663.1
RNA147576|p0680_imsncRNA441	2.17524	2.17524	1.12117	up	RNA147576|p0680_imsncRNA441
p44481_v4	4.82068	4.82068	2.26924	up	uc031qqx.1
RNA147109|p0213_imsncRNA321	4.11913	4.11913	2.04234	up	RNA147109|p0213_imsncRNA321
p4241	4.40478	4.40478	2.13907	up	ENST00000414201.1
p17045	4.8712	4.8712	2.28428	up	ENST00000430772.1
p17567	6.56046	6.56046	2.7138	up	TCONS_00002599
p11762	2.01864	2.01864	1.01338	up	ENST00000414382.1
p29569	2.72286	2.72286	1.44512	up	TCONS_00000033
p20419	2.32861	2.32861	1.21947	up	TCONS_00026707
p21600	2.10868	2.10868	1.07634	up	TCONS_00029072
p35564_v4	2.45247	2.45247	1.29424	up	TCONS_00001042
p34180_v4	5.68315	5.68315	2.50669	up	ENST00000499008.3
p5025	4.44138	4.44138	2.15101	up	ENST00000559946.1
RNA147305|p0409_imsncRNA824	3.28665	3.28665	1.71662	up	RNA147305|p0409_imsncRNA824
p3190	7.40902	7.40902	2.88928	up	ENST00000512916.2
p33450	3.54603	3.54603	1.82621	up	ENST00000566415.1
p560	2.85063	2.85063	1.51128	up	ENST00000445098.2
p38254_v4	3.91143	3.91143	1.96769	up	ENST00000397264.4
RNA147779|p0883_imsncRNA695	4.16794	4.16794	2.05933	up	RNA147779|p0883_imsncRNA695
p14169	4.15175	4.15175	2.05372	up	ENST00000373171.2
p21388	4.61955	4.61955	2.20775	up	TCONS_00028635
p18222	2.6789	2.6789	1.42164	up	TCONS_00018350
p42350_v4	3.851	3.851	1.94523	up	XR_246485.1
p28174	2.74737	2.74737	1.45805	up	int-HOXB9-101
p26154	4.13542	4.13542	2.04803	up	uc002xzq.1
p468	3.38374	3.38374	1.75862	up	ENST00000450199.1
p37244_v4	8.039	8.039	3.00702	up	ENST00000603827.1
p34306_v4	6.4482	6.4482	2.6889	up	ENST00000517509.1
p1641	3.07202	3.07202	1.61919	up	ENST00000427610.1
p25816	6.89888	6.89888	2.78636	up	uc001qtw.1
p37856_v4	3.36477	3.36477	1.75051	up	ENST00000604392.1
RNA96080|RNS_1162_75	5.53463	5.53463	2.46849	up	RNA96080|RNS_1162_75
RNA147165|p0269_imsncRNA465	2.59353	2.59353	1.37492	up	RNA147165|p0269_imsncRNA465
RNA95133|RNS_215_188	5.90721	5.90721	2.56248	up	RNA95133|RNS_215_188
p23468	2.35488	2.35488	1.23565	up	TCONS_00012521
p16017	4.46825	4.46825	2.15971	up	ENST00000523246.1
p26766	4.26139	4.26139	2.09132	up	eHIT000012724
p24584	5.19695	5.19695	2.37766	up	TCONS_00029986
RNA147805|p0909_imsncRNA733	4.54722	4.54722	2.18499	up	RNA147805|p0909_imsncRNA733
p9113	5.3694	5.3694	2.42476	up	ENST00000378479.1
p3982	2.5499	2.5499	1.35044	up	ENST00000437721.1
p12100	7.03563	7.03563	2.81468	up	ENST00000441018.1
p37836_v4	3.15045	3.15045	1.65556	up	ENST00000607571.1
p35195_v4	4.70331	4.70331	2.23368	up	ENST00000507403.1
p27534	3.31414	3.31414	1.72863	up	uc.123+
p15375	2.30153	2.30153	1.20259	up	ENST00000459742.1
RNA147347|p0451_imsncRNA846	2.42697	2.42697	1.27916	up	RNA147347|p0451_imsncRNA846
p35253_v4	2.56675	2.56675	1.35994	up	ENST00000586266.1
RNA147602|p0706_imsncRNA477	2.37416	2.37416	1.24742	up	RNA147602|p0706_imsncRNA477
p36506_v4	2.41537	2.41537	1.27224	up	ENST00000454331.1
p20824	2.87655	2.87655	1.52434	up	TCONS_00004236
RNA147389|p0493_imsncRNA46	2.33769	2.33769	1.22508	up	RNA147389|p0493_imsncRNA46
p28386	10.2027	10.2027	3.35088	up	ASO1624
p42731_v4	2.62206	2.62206	1.3907	up	XR_243054.1
p7368	4.61594	4.61594	2.20662	up	ENST00000585572.1
p27778	2.33949	2.33949	1.22619	up	uc.275-
p4672	2.0306	2.0306	1.0219	up	ENST00000557546.1
p40649_v4	3.09139	3.09139	1.62826	up	XR_241766.1
p21099	2.6946	2.6946	1.43007	up	TCONS_00003653
p8101	2.13182	2.13182	1.09209	up	ENST00000566810.1
p16071	4.49065	4.49065	2.16692	up	ENST00000519624.1
p21394	5.13639	5.13639	2.36075	up	TCONS_00028639
p25096	5.85662	5.85662	2.55007	up	XR_132669.3
RNA147551|p0655_imsncRNA410	4.15561	4.15561	2.05506	up	RNA147551|p0655_imsncRNA410
p7168	6.17353	6.17353	2.62609	up	ENST00000577181.1
p24061	2.37751	2.37751	1.24945	up	TCONS_00015184
p14028	3.58697	3.58697	1.84277	up	ENST00000515513.1
p3706	8.41389	8.41389	3.07277	up	ENST00000556850.1
p2960	3.47057	3.47057	1.79517	up	ENST00000525260.1
p3198	2.24449	2.24449	1.16639	up	ENST00000513381.1
p1910	12.3345	12.3345	3.62462	up	ENST00000434552.2
p12519	2.59233	2.59233	1.37425	up	ENST00000508985.1
p23629	2.57156	2.57156	1.36264	up	TCONS_00013731
p6701	3.01021	3.01021	1.58986	up	ENST00000582780.1
p10254	9.88067	9.88067	3.30461	up	ENST00000451711.1
p38404_v4	14.7259	14.7259	3.88029	up	ENST00000384756.1
p28237	8.9743	8.9743	3.1658	up	ASO1913
p34348_v4	6.73394	6.73394	2.75145	up	ENST00000554454.1
p9021	4.58627	4.58627	2.19732	up	ENST00000430048.1
p19163	2.84883	2.84883	1.51037	up	TCONS_00021735
p29288	4.86346	4.86346	2.28198	up	ENST00000440595.1
p34365_v4	4.73008	4.73008	2.24186	up	ENST00000549844.1
p14113	12.5538	12.5538	3.65005	up	ENST00000427276.1
p25426	3.17786	3.17786	1.66806	up	NR_027284.1
p17574	4.72389	4.72389	2.23997	up	TCONS_00001845
p38910_v4	9.00707	9.00707	3.17106	up	ENST00000608495.1
p9663	5.10986	5.10986	2.35328	up	ENST00000404616.2
p27978	2.48943	2.48943	1.31582	up	nc-HOXB13-207
p9255	11.169	11.169	3.48143	up	ENST00000449772.1
p25291	3.88349	3.88349	1.95735	up	NR_033929.1
p34254_v4	2.60818	2.60818	1.38304	up	ENST00000454799.2
RNA94992|RNS_74_197	2.22423	2.22423	1.15331	up	RNA94992|RNS_74_197
p24935	3.46075	3.46075	1.79108	up	XR_109112.1
p13023	6.20956	6.20956	2.63449	up	ENST00000505488.1
p36868_v4	2.44144	2.44144	1.28773	up	ENST00000609027.1
p6908	11.7208	11.7208	3.55101	up	ENST00000433510.1
p29722	4.63925	4.63925	2.21389	up	TCONS_00024814
p26651	2.03871	2.03871	1.02765	up	HIT000277502
p21106	2.01208	2.01208	1.00869	up	TCONS_00004770
RNA146915|p0019_imsncRNA52	2.39968	2.39968	1.26284	up	RNA146915|p0019_imsncRNA52
p25796	6.72918	6.72918	2.75043	up	uc001mqu.1
p22239	4.19851	4.19851	2.06988	up	TCONS_00006356
p15523	2.28177	2.28177	1.19015	up	ENST00000460148.1
p43852_v4	2.03868	2.03868	1.02764	up	XR_430419.1
p18840	2.56552	2.56552	1.35925	up	TCONS_00020413
p7553	2.2167	2.2167	1.14842	up	ENST00000574472.1
p6014	2.22358	2.22358	1.15289	up	ENST00000564510.1
p37204_v4	8.62118	8.62118	3.10789	up	ENST00000608142.1
p23825	2.0892	2.0892	1.06295	up	TCONS_00014179
p12031	2.15845	2.15845	1.10999	up	ENST00000475393.1
p41740_v4	7.63362	7.63362	2.93237	up	XR_428471.1
p13412	4.95151	4.95151	2.30787	up	ENST00000555344.1
p29295	2.06017	2.06017	1.04276	up	ENST00000411824.1
p12507	4.78997	4.78997	2.26002	up	ENST00000515071.1
p5430	10.0399	10.0399	3.32767	up	ENST00000566797.1
p7423	2.31248	2.31248	1.20944	up	ENST00000416263.3
p35399_v4	3.35479	3.35479	1.74622	up	ENST00000502082.1
p1223	3.45406	3.45406	1.78829	up	ENST00000506037.1
p10416	4.14692	4.14692	2.05204	up	ENST00000439444.1
p18696	2.06834	2.06834	1.04847	up	TCONS_00021409
p22487	2.0722	2.0722	1.05116	up	TCONS_00008049
p13667	2.04376	2.04376	1.03122	up	ENST00000512498.1
p36800_v4	5.20595	5.20595	2.38016	up	ENST00000610067.1
p26530	2.08503	2.08503	1.06007	up	uc004aua.1
p29550	10.8665	10.8665	3.44181	up	TCONS_00000075
p5966	2.37984	2.37984	1.25087	up	ENST00000569039.1
p8835	7.4049	7.4049	2.88848	up	ENST00000597550.1
p10509	2.59193	2.59193	1.37403	up	ENST00000446423.1
p5188	4.13668	4.13668	2.04847	up	ENST00000559783.1
p28049	3.22179	3.22179	1.68786	up	nc-HOXC13-102
RNA147760|p0864_imsncRNA673	3.25239	3.25239	1.7015	up	RNA147760|p0864_imsncRNA673
p34632_v4	3.32908	3.32908	1.73512	up	ENST00000588838.2
p8583	2.88122	2.88122	1.52668	up	ENST00000601084.1
p14747	3.0682	3.0682	1.61739	up	ENST00000415586.1
p12785	5.14245	5.14245	2.36246	up	ENST00000505175.1
p26013	4.56901	4.56901	2.19188	up	uc021uec.1
p38364_v4	2.0762	2.0762	1.05395	up	ENST00000610263.1
p6196	9.73237	9.73237	3.28279	up	ENST00000563036.1
p34161_v4	3.72504	3.72504	1.89726	up	ENST00000528507.1
p29455	2.09613	2.09613	1.06773	up	ENST00000439105.1
p34839_v4	2.90563	2.90563	1.53885	up	ENST00000453026.1
p28182	2.75038	2.75038	1.45963	up	int-HOXC13-30
p15773	3.50364	3.50364	1.80885	up	ENST00000523860.1
p24774	3.13862	3.13862	1.65013	up	XR_108314.1
p34762_v4	3.79384	3.79384	1.92366	up	ENST00000598700.1
p34815_v4	2.73915	2.73915	1.45373	up	ENST00000438432.1
p24825	4.0953	4.0953	2.03397	up	XR_158859.1
p34189_v4	2.0311	2.0311	1.02226	up	ENST00000499504.3
RNA95513|RNS_595_150	2.61252	2.61252	1.38544	up	RNA95513|RNS_595_150
RNA96075|RNS_1157_75	3.71253	3.71253	1.8924	up	RNA96075|RNS_1157_75
p41204_v4	2.89357	2.89357	1.53285	up	XR_242123.1
p7019	4.48698	4.48698	2.16574	up	ENST00000578206.1
p6423	12.6808	12.6808	3.66457	up	ENST00000566383.1
p18619	3.9777	3.9777	1.99193	up	TCONS_00020777
p15882	4.9831	4.9831	2.31704	up	ENST00000524045.1
p35914_v4	3.17205	3.17205	1.66542	up	TCONS_00005221
RNA33498|snoRNA_scaRNA_94_133	2.72051	2.72051	1.44388	up	RNA33498|snoRNA_scaRNA_94_133
p38138_v4	2.54373	2.54373	1.34695	up	ENST00000607393.1
p40007_v4	8.31224	8.31224	3.05524	up	XR_241427.2
RNA33440|snoRNA_scaRNA_36_140	4.27488	4.27488	2.09588	up	RNA33440|snoRNA_scaRNA_36_140
p29636	3.38001	3.38001	1.75703	up	TCONS_00021431
p5252	7.01376	7.01376	2.81019	up	ENST00000569137.1
p18124	2.42039	2.42039	1.27524	up	TCONS_00018171
RNA96111|RNS_1193_71	5.7499	5.7499	2.52354	up	RNA96111|RNS_1193_71
p28622	3.07155	3.07155	1.61897	up	ASO1810
p21548	3.52405	3.52405	1.81724	up	TCONS_00028559
p4987	6.05964	6.05964	2.59923	up	ENST00000360899.2
p583	6.21714	6.21714	2.63625	up	ENST00000565520.1
RNA147615|p0719_imsncRNA493	5.47194	5.47194	2.45205	up	RNA147615|p0719_imsncRNA493
p7715	3.69391	3.69391	1.88515	up	ENST00000591469.1
p3898	2.38728	2.38728	1.25537	up	ENST00000506255.1
p24470	2.95665	2.95665	1.56396	up	TCONS_00016037
p10645	7.6839	7.6839	2.94184	up	ENST00000437035.1
RNA96064|RNS_1146_77	3.79423	3.79423	1.92381	up	RNA96064|RNS_1146_77
p35350_v4	3.82589	3.82589	1.93579	up	ENST00000424888.2
p29592	2.22959	2.22959	1.15678	up	TCONS_00018950
p36921_v4	9.64599	9.64599	3.26993	up	ENST00000580305.1
p35987_v4	6.16422	6.16422	2.62392	up	TCONS_00028784
p26185	13.264	13.264	3.72944	up	uc002zul.4
p3664	2.05073	2.05073	1.03614	up	ENST00000553174.1
p4134	2.49431	2.49431	1.31864	up	ENST00000425483.1
p1258	13.0297	13.0297	3.70373	up	ENST00000425271.1
p9198	2.04813	2.04813	1.0343	up	ENST00000444410.1
p3409	4.12044	4.12044	2.0428	up	ENST00000535301.1
RNA95843|RNS_925_107	6.02	6.02	2.58976	up	RNA95843|RNS_925_107
p6410	2.00373	2.00373	1.00269	up	ENST00000563826.1
p33915	2.18782	2.18782	1.12949	up	hox-HOXC10-58
p19954	2.69394	2.69394	1.42972	up	TCONS_00024754
p18710	3.36199	3.36199	1.74931	up	TCONS_00021415
p25842	2.30893	2.30893	1.20723	up	uc001trc.1
p11770	2.61077	2.61077	1.38447	up	ENST00000458127.1
p42054_v4	2.3327	2.3327	1.222	up	XR_246128.1
RNA95647|RNS_729_132	4.07225	4.07225	2.02583	up	RNA95647|RNS_729_132
RNA95771|RNS_853_114	2.57053	2.57053	1.36207	up	RNA95771|RNS_853_114
p34750_v4	2.2625	2.2625	1.17792	up	ENST00000397057.2
p23353	3.39674	3.39674	1.76415	up	TCONS_00011645
RNA95694|RNS_776_125	2.82909	2.82909	1.50034	up	RNA95694|RNS_776_125
p26629	2.08579	2.08579	1.0606	up	HIT000408393
p20926	5.55638	5.55638	2.47414	up	TCONS_00004431
RNA95073|RNS_155_192	3.69196	3.69196	1.88439	up	RNA95073|RNS_155_192
p15481	2.00452	2.00452	1.00326	up	ENST00000452219.1
p26703	4.69005	4.69005	2.2296	up	HIT000333157
p30019	3.74075	3.74075	1.90333	up	TCONS_00016652
p91	3.03027	3.03027	1.59945	up	ENST00000412962.1
p35391_v4	2.11566	2.11566	1.08111	up	ENST00000504531.2
p5806	4.6731	4.6731	2.22438	up	ENST00000561649.1
p10121	5.45112	5.45112	2.44655	up	ENST00000357045.4
RNA33441|snoRNA_scaRNA_37_139	3.46599	3.46599	1.79327	up	RNA33441|snoRNA_scaRNA_37_139
p3945	2.8155	2.8155	1.49339	up	ENST00000537762.1
p34472_v4	3.05814	3.05814	1.61265	up	ENST00000572930.1
p428	3.19255	3.19255	1.67471	up	ENST00000596355.1
p8924	17.914	17.914	4.16302	up	ENST00000439547.1
p44525_v4	4.51547	4.51547	2.17488	up	uc002ecg.4
p18397	3.12189	3.12189	1.64242	up	TCONS_00019806
p2408	5.70227	5.70227	2.51154	up	ENST00000540886.1
p19604	4.43335	4.43335	2.1484	up	TCONS_00024148
p20706	2.66183	2.66183	1.41242	up	TCONS_00027003
p22328	4.87651	4.87651	2.28585	up	TCONS_00009108
p36637_v4	2.49615	2.49615	1.3197	up	NR_029401.1
p23696	5.63345	5.63345	2.49402	up	TCONS_00013900
p42260_v4	2.62754	2.62754	1.39371	up	XR_428947.1
p36066_v4	3.12557	3.12557	1.64412	up	TCONS_00007058
p44248_v4	6.00462	6.00462	2.58607	up	uc031sxw.1
p16424	10.4161	10.4161	3.38074	up	ENST00000442850.1
p25504	5.06979	5.06979	2.34193	up	XR_132555.3
p18991	3.37632	3.37632	1.75545	up	TCONS_00021939
p9279	8.24484	8.24484	3.04349	up	ENST00000440975.1
p1972	6.87418	6.87418	2.78119	up	ENST00000595269.1
RNA96143|RNS_1225_66	2.22249	2.22249	1.15218	up	RNA96143|RNS_1225_66
RNA95935|RNS_1017_93	2.56288	2.56288	1.35777	up	RNA95935|RNS_1017_93
p23033	5.97279	5.97279	2.57841	up	TCONS_00010747
p36796_v4	3.62048	3.62048	1.85618	up	ENST00000417324.1
p34223_v4	4.07114	4.07114	2.02543	up	ENST00000548410.2
RNA33688|snoRNA_scaRNA_284_75	2.00633	2.00633	1.00456	up	RNA33688|snoRNA_scaRNA_284_75
p35192_v4	2.04612	2.04612	1.03289	up	ENST00000433406.2
p8323	5.92153	5.92153	2.56597	up	ENST00000427868.2
RNA96024|RNS_1106_82	5.22145	5.22145	2.38445	up	RNA96024|RNS_1106_82
p28026	6.85946	6.85946	2.77809	up	nc-HOXC10-121
p17521	6.65461	6.65461	2.73435	up	TCONS_00001757
p977	2.53466	2.53466	1.34179	up	ENST00000432897.1
p8420	2.86857	2.86857	1.52033	up	ENST00000562076.1
p42056_v4	4.12737	4.12737	2.04522	up	XR_246131.2
RNA95728|RNS_810_120	3.6862	3.6862	1.88213	up	RNA95728|RNS_810_120
p34165_v4	7.1846	7.1846	2.84491	up	ENST00000526934.1
p34944_v4	2.27463	2.27463	1.18563	up	ENST00000342757.2
p26521	7.79469	7.79469	2.96249	up	uc004aew.1
p35166_v4	3.135	3.135	1.64847	up	ENST00000511918.1
p35961_v4	2.18086	2.18086	1.1249	up	TCONS_00003934
p23146	2.02182	2.02182	1.01565	up	TCONS_00012040
p11788	2.73954	2.73954	1.45393	up	ENST00000429315.2
p26761	2.32472	2.32472	1.21705	up	eHIT000015328
p25174	2.32536	2.32536	1.21745	up	XR_108432.1
p34954_v4	2.0123	2.0123	1.00885	up	ENST00000597548.1
p14535	3.61808	3.61808	1.85522	up	ENST00000526556.1
p7871	2.54692	2.54692	1.34875	up	ENST00000582363.1
p34411_v4	4.1099	4.1099	2.0391	up	ENST00000559298.1
p34024_v4	5.66483	5.66483	2.50203	up	ENST00000451766.1
p19346	2.65913	2.65913	1.41095	up	TCONS_00023135
p7112	9.13467	9.13467	3.19135	up	ENST00000570974.1
p28412	3.28837	3.28837	1.71737	up	ASO2284
p34514_v4	2.45885	2.45885	1.29798	up	ENST00000561550.2
p36508_v4	7.15158	7.15158	2.83826	up	ENST00000427243.1
p11130	2.39404	2.39404	1.25945	up	ENST00000444388.1
p36711_v4	8.15934	8.15934	3.02845	up	uc010nsw.1
p1501	3.05614	3.05614	1.61171	up	ENST00000428520.2
p21736	4.65453	4.65453	2.21864	up	TCONS_00029901
p12483	2.18911	2.18911	1.13035	up	ENST00000512359.1
p38304_v4	2.12351	2.12351	1.08645	up	ENST00000608904.1
p6850	3.37135	3.37135	1.75332	up	ENST00000592897.1
p34459_v4	2.49442	2.49442	1.3187	up	ENST00000560008.1
p8315	2.18071	2.18071	1.1248	up	ENST00000433059.1
p15441	3.83854	3.83854	1.94056	up	ENST00000489626.1
p15894	10.6803	10.6803	3.41688	up	ENST00000523557.1
p9388	4.53022	4.53022	2.17958	up	ENST00000428888.1
p4642	4.03146	4.03146	2.0113	up	ENST00000553537.1
p26174	6.98689	6.98689	2.80465	up	uc021wlh.1
p29838	4.17117	4.17117	2.06045	up	TCONS_00028212
p37345_v4	2.09094	2.09094	1.06415	up	ENST00000607956.1
RNA147031|p0135_imsncRNA215	5.61979	5.61979	2.49052	up	RNA147031|p0135_imsncRNA215
p15955	4.2261	4.2261	2.07933	up	ENST00000429151.1
p8840	2.52667	2.52667	1.33724	up	ENST00000422045.1
p15969	6.87764	6.87764	2.78191	up	ENST00000501440.1
p23210	2.7888	2.7888	1.47964	up	TCONS_00011215
p13794	5.44545	5.44545	2.44505	up	ENST00000502645.2
p35384_v4	5.38943	5.38943	2.43013	up	ENST00000520890.1
p11014	5.45875	5.45875	2.44857	up	ENST00000450365.1
p11023	2.16622	2.16622	1.11518	up	ENST00000430883.1
p28810	2.31951	2.31951	1.21382	up	LIT3488
p24170	6.82243	6.82243	2.77029	up	TCONS_00015293
p20921	2.1184	2.1184	1.08297	up	TCONS_00004420
RNA95151|RNS_233_187	2.31692	2.31692	1.21221	up	RNA95151|RNS_233_187
RNA147217|p0321_imsncRNA706	2.57899	2.57899	1.36681	up	RNA147217|p0321_imsncRNA706
p7997	3.12968	3.12968	1.64602	up	ENST00000591183.1
p34235_v4	2.30442	2.30442	1.20441	up	ENST00000551626.1
p17225	2.32282	2.32282	1.21588	up	ENST00000423478.1
p29587	2.24505	2.24505	1.16675	up	TCONS_00017927
RNA96103|RNS_1185_72	2.20626	2.20626	1.1416	up	RNA96103|RNS_1185_72
p29735	2.83608	2.83608	1.5039	up	TCONS_00024904
p4224	3.73524	3.73524	1.9012	up	ENST00000598864.1
p14917	6.25871	6.25871	2.64587	up	ENST00000569710.1
p28153	3.90853	3.90853	1.96663	up	int-HOXB3-80
RNA95105|RNS_187_190	5.43375	5.43375	2.44195	up	RNA95105|RNS_187_190
p4108	4.29753	4.29753	2.10351	up	ENST00000430125.1
p18490	2.2101	2.2101	1.14411	up	TCONS_00019400
p6713	5.64836	5.64836	2.49783	up	ENST00000456090.2
p14260	6.12261	6.12261	2.61415	up	ENST00000454981.1
p18145	2.399	2.399	1.26243	up	TCONS_00018200
p24936	2.09852	2.09852	1.06937	up	NR_024563.1
p170	3.96569	3.96569	1.98757	up	ENST00000453015.1
p38899_v4	5.61562	5.61562	2.48945	up	ENST00000572160.1
p5878	4.00045	4.00045	2.00016	up	ENST00000570440.1
p19990	7.58865	7.58865	2.92384	up	TCONS_00024807
p6947	3.85361	3.85361	1.94621	up	ENST00000577189.1
p17482	13.0989	13.0989	3.71138	up	TCONS_00002447
p43303_v4	4.85097	4.85097	2.27827	up	XR_243582.1
p35199_v4	3.73411	3.73411	1.90076	up	ENST00000522686.1
p18749	6.27855	6.27855	2.65043	up	TCONS_00020992
p35245_v4	7.26379	7.26379	2.86072	up	ENST00000602621.1
RNA95448|RNS_530_157	12.4109	12.4109	3.63353	up	RNA95448|RNS_530_157
RNA95595|RNS_677_138	2.91376	2.91376	1.54288	up	RNA95595|RNS_677_138
RNA95437|RNS_519_159	5.87484	5.87484	2.55455	up	RNA95437|RNS_519_159
p37047_v4	2.01984	2.01984	1.01424	up	ENST00000363840.1
p34530_v4	2.20803	2.20803	1.14276	up	ENST00000529667.1
RNA33450|snoRNA_scaRNA_46_137	6.34909	6.34909	2.66655	up	RNA33450|snoRNA_scaRNA_46_137
p20847	4.57068	4.57068	2.19241	up	TCONS_00004269
p28173	2.02555	2.02555	1.01832	up	int-HOXB9-100
p18463	9.16263	9.16263	3.19576	up	TCONS_00019910
p19675	2.0894	2.0894	1.06309	up	TCONS_00024221
p16759	8.72641	8.72641	3.12539	up	ENST00000512404.2
p34330_v4	2.71826	2.71826	1.44268	up	ENST00000453584.1
p10280	12.6857	12.6857	3.66513	up	ENST00000594622.1
p19281	3.2223	3.2223	1.68809	up	TCONS_00023086
p27956	2.35398	2.35398	1.2351	up	nc-HOXA4-61
p27421	4.01504	4.01504	2.00541	up	uc.48+
p36347_v4	2.01998	2.01998	1.01434	up	XR_110221.1
p3406	5.87144	5.87144	2.55371	up	ENST00000537361.1
p25139	2.96535	2.96535	1.5682	up	NR_015395.1
p29972	3.88032	3.88032	1.95618	up	TCONS_00013404
p34443_v4	5.27577	5.27577	2.39938	up	ENST00000560727.1
p10314	5.27291	5.27291	2.3986	up	ENST00000430555.1
RNA33538|snoRNA_scaRNA_134_126	2.28513	2.28513	1.19228	up	RNA33538|snoRNA_scaRNA_134_126
p26600	2.31326	2.31326	1.20992	up	HIT000078377
p3782	2.72278	2.72278	1.44508	up	ENST00000546936.1
p34891_v4	3.6701	3.6701	1.87582	up	ENST00000437730.1
p11038	3.7669	3.7669	1.91338	up	ENST00000414261.1
p37995_v4	4.69101	4.69101	2.2299	up	ENST00000609382.1
p2790	6.74684	6.74684	2.75421	up	ENST00000433606.1
p15991	3.57475	3.57475	1.83784	up	ENST00000528207.1
p21347	3.41708	3.41708	1.77276	up	TCONS_00004060
p16101	10.4962	10.4962	3.39179	up	ENST00000521101.1
p35917_v4	4.96864	4.96864	2.31285	up	TCONS_00005270
p6443	2.65792	2.65792	1.4103	up	ENST00000561923.1
p7193	3.58515	3.58515	1.84203	up	ENST00000441875.1
p40531_v4	3.58734	3.58734	1.84292	up	XR_427630.1
p14811	4.32404	4.32404	2.11238	up	ENST00000467050.1
p24040	3.174	3.174	1.6663	up	TCONS_00015162
p33397	5.40392	5.40392	2.43401	up	ENST00000553176.1
RNA147472|p0576_imsncRNA260	3.07446	3.07446	1.62033	up	RNA147472|p0576_imsncRNA260
p42570_v4	2.6395	2.6395	1.40026	up	XR_429190.1
p21469	6.55996	6.55996	2.71369	up	TCONS_00028718
p14875	3.2469	3.2469	1.69906	up	ENST00000442865.1
p33595	9.55776	9.55776	3.25667	up	ENST00000441028.1
p5251	6.22467	6.22467	2.638	up	ENST00000562667.1
p18474	2.52652	2.52652	1.33715	up	TCONS_00019359
p10268	3.76182	3.76182	1.91143	up	ENST00000442416.1
p28915	2.20306	2.20306	1.13951	up	NEAT1|NR_003513
p27498	3.84189	3.84189	1.94182	up	uc.115-
p4198	7.77664	7.77664	2.95915	up	ENST00000426509.1
p6261	2.28311	2.28311	1.191	up	ENST00000588778.1
p1461	2.50779	2.50779	1.32642	up	ENST00000438623.1
p105	2.03325	2.03325	1.02379	up	ENST00000427154.1
p39948_v4	12.2833	12.2833	3.61863	up	XR_241381.1
p21935	5.72523	5.72523	2.51733	up	TCONS_00007259
p38747_v4	6.59055	6.59055	2.7204	up	ENST00000575331.1
RNA96062|RNS_1144_77	2.58234	2.58234	1.36868	up	RNA96062|RNS_1144_77
p18047	9.72828	9.72828	3.28218	up	TCONS_00018087
p967	2.37159	2.37159	1.24586	up	ENST00000422374.1
p27921	2.0489	2.0489	1.03485	up	hox-HOXC11-55
p37800_v4	4.42827	4.42827	2.14674	up	ENST00000607233.1
p2098	3.10174	3.10174	1.63308	up	ENST00000457120.1
p17584	7.52398	7.52398	2.9115	up	TCONS_00001880
p42466_v4	7.21863	7.21863	2.85172	up	XR_429134.1
p8379	9.1355	9.1355	3.19148	up	ENST00000586556.1
p9859	2.4005	2.4005	1.26334	up	ENST00000548978.2
p7508	8.79858	8.79858	3.13727	up	ENST00000581412.1
p11305	3.83408	3.83408	1.93888	up	ENST00000430166.1
p14252	5.30397	5.30397	2.40707	up	ENST00000449463.1
p7295	3.24855	3.24855	1.6998	up	ENST00000585025.1
p35355_v4	2.18217	2.18217	1.12576	up	ENST00000448636.1
p36262_v4	3.211	3.211	1.68302	up	TCONS_00015355
p23826	4.26009	4.26009	2.09088	up	TCONS_00014180
p2752	6.15931	6.15931	2.62277	up	ENST00000596169.1
p21442	2.09384	2.09384	1.06615	up	TCONS_00028425
RNA33571|snoRNA_scaRNA_167_95	9.91032	9.91032	3.30893	up	RNA33571|snoRNA_scaRNA_167_95
p33433	2.54189	2.54189	1.3459	up	ENST00000488000.2
p26814	3.06487	3.06487	1.61582	up	HIT000221810_03
p9385	5.2168	5.2168	2.38317	up	ENST00000425470.1
p7505	2.28099	2.28099	1.18966	up	ENST00000583854.1
p26058	6.31803	6.31803	2.65948	up	uc002pnr.1
p6244	2.18593	2.18593	1.12825	up	ENST00000561544.1
RNA147458|p0562_imsncRNA224	3.06213	3.06213	1.61454	up	RNA147458|p0562_imsncRNA224
p22958	2.1553	2.1553	1.10789	up	TCONS_00009926
p21535	3.0175	3.0175	1.59335	up	TCONS_00028171
RNA95212|RNS_294_182	2.8164	2.8164	1.49385	up	RNA95212|RNS_294_182
p5812	3.03287	3.03287	1.60068	up	ENST00000570022.1
p38375_v4	2.24382	2.24382	1.16595	up	ENST00000607967.1
p22264	3.64201	3.64201	1.86473	up	TCONS_00009017
p8135	2.31333	2.31333	1.20997	up	ENST00000594776.1
p21984	2.24013	2.24013	1.16358	up	TCONS_00007329
p26215	3.97124	3.97124	1.98959	up	uc003fgn.1
p13547	2.09108	2.09108	1.06425	up	ENST00000501834.1
p34434_v4	2.97892	2.97892	1.57479	up	ENST00000560866.1
p3020	3.56384	3.56384	1.83343	up	ENST00000529922.1
p13548	2.65771	2.65771	1.41018	up	ENST00000519603.1
RNA95624|RNS_706_135	3.16724	3.16724	1.66323	up	RNA95624|RNS_706_135
p38927_v4	4.83444	4.83444	2.27335	up	ENST00000608034.1
RNA147326|p0430_imsncRNA839	5.55013	5.55013	2.47252	up	RNA147326|p0430_imsncRNA839
p28215	3.30589	3.30589	1.72504	up	ASO1675
p40920_v4	10.4694	10.4694	3.38811	up	XR_427873.1
p24324	3.49683	3.49683	1.80605	up	TCONS_00016827
p22214	11.2848	11.2848	3.49631	up	TCONS_00007049
p12306	2.79353	2.79353	1.48209	up	ENST00000602820.1
p19557	4.00953	4.00953	2.00343	up	TCONS_00023616
p34816_v4	6.55086	6.55086	2.71168	up	ENST00000598565.1
p42930_v4	2.66517	2.66517	1.41423	up	XR_429429.1
p4628	2.04324	2.04324	1.03086	up	ENST00000554305.1
p849	5.27159	5.27159	2.39824	up	ENST00000416769.1
p18144	5.75483	5.75483	2.52477	up	TCONS_00018199
p21918	2.07475	2.07475	1.05294	up	TCONS_00006620
p13665	2.75538	2.75538	1.46225	up	ENST00000504469.1
p21562	8.54611	8.54611	3.09527	up	TCONS_00028211
p2029	3.56586	3.56586	1.83425	up	ENST00000461034.1
p36273_v4	2.08203	2.08203	1.05799	up	TCONS_00015602
p19122	3.12524	3.12524	1.64397	up	TCONS_00022120
p12417	6.48124	6.48124	2.69627	up	ENST00000509983.1
RNA95987|RNS_1069_87	2.69803	2.69803	1.43191	up	RNA95987|RNS_1069_87
p16827	7.78802	7.78802	2.96126	up	ENST00000531661.1
p8093	3.67286	3.67286	1.8769	up	ENST00000586798.1
p34704_v4	2.97504	2.97504	1.57291	up	ENST00000418308.1
p36890_v4	2.83101	2.83101	1.50132	up	ENST00000605725.1
p2573	3.26258	3.26258	1.70601	up	ENST00000533378.1
p43289_v4	2.70646	2.70646	1.43641	up	NR_103774.1
p28013	3.99571	3.99571	1.99845	up	nc-HOXB9-196
p35255_v4	2.6494	2.6494	1.40567	up	ENST00000587333.1
p19188	2.06902	2.06902	1.04895	up	TCONS_00021785
p36122_v4	2.8733	2.8733	1.52271	up	TCONS_00009948
p7027	3.0309	3.0309	1.59974	up	ENST00000580861.1
p3031	4.17831	4.17831	2.06292	up	ENST00000538943.1
p7431	3.11498	3.11498	1.63922	up	ENST00000510059.1
p2852	2.70369	2.70369	1.43493	up	ENST00000527314.1
p34112_v4	4.0472	4.0472	2.01692	up	ENST00000414006.1
p28807	4.05716	4.05716	2.02047	up	LIT3484
p9240	11.3247	11.3247	3.5014	up	ENST00000431244.1
RNA144458|snRNA_411_134	8.10545	8.10545	3.01889	up	RNA144458|snRNA_411_134
p9172	4.13433	4.13433	2.04765	up	ENST00000597541.1
p13523	5.19857	5.19857	2.37811	up	ENST00000521251.1
p16185	7.86539	7.86539	2.97552	up	ENST00000520370.1
p10387	6.11533	6.11533	2.61243	up	ENST00000437696.1
p16925	2.32757	2.32757	1.21882	up	ENST00000425153.1
p2847	2.0072	2.0072	1.00518	up	ENST00000529215.1
RNA95401|RNS_483_161	3.65288	3.65288	1.86903	up	RNA95401|RNS_483_161
p26887	6.25564	6.25564	2.64516	up	HIT000341049
p11050	3.29069	3.29069	1.71839	up	ENST00000454439.1
p37697_v4	4.63505	4.63505	2.21258	up	ENST00000606587.1
p18660	3.64015	3.64015	1.864	up	TCONS_00020217
p28461	2.78621	2.78621	1.47831	up	ASO2071
p21526	2.8243	2.8243	1.49789	up	TCONS_00028131
p15653	5.21804	5.21804	2.38351	up	ENST00000519451.1
p37629_v4	2.02842	2.02842	1.02035	up	ENST00000608774.1
p8588	6.16937	6.16937	2.62512	up	ENST00000397381.3
p16252	3.78278	3.78278	1.91945	up	ENST00000519412.1
p4595	8.41908	8.41908	3.07366	up	ENST00000556271.1
p20597	5.68135	5.68135	2.50623	up	TCONS_00027180
p35206_v4	5.8385	5.8385	2.5456	up	ENST00000511517.1
p6194	4.23343	4.23343	2.08183	up	ENST00000569147.1
p35816_v4	3.78713	3.78713	1.9211	up	TCONS_00024227
p25081	3.53091	3.53091	1.82004	up	NR_040050.1
p28453	3.1749	3.1749	1.66671	up	ASO1686
p28188	2.31637	2.31637	1.21186	up	int-HOXD3-5
p23605	7.30266	7.30266	2.86842	up	TCONS_00013673
p17018	8.56034	8.56034	3.09767	up	ENST00000442994.1
p21107	8.59938	8.59938	3.10423	up	TCONS_00003664
p210	10.6563	10.6563	3.41364	up	ENST00000585367.1
p10625	3.47208	3.47208	1.7958	up	ENST00000442780.1
p15986	5.83455	5.83455	2.54462	up	ENST00000527908.1
p24272	3.88145	3.88145	1.9566	up	TCONS_00016269
p15374	4.45834	4.45834	2.15651	up	ENST00000584900.1
p12680	2.84501	2.84501	1.50844	up	ENST00000501725.2
p11291	3.96081	3.96081	1.9858	up	ENST00000426698.1
p1393	2.79427	2.79427	1.48247	up	ENST00000431347.1
p18409	3.09535	3.09535	1.6301	up	TCONS_00019202
p343	6.53815	6.53815	2.70888	up	ENST00000416099.1
p25661	2.18132	2.18132	1.1252	up	uc001gwj.1
p37165_v4	3.4824	3.4824	1.80008	up	ENST00000607743.1
p13471	5.36168	5.36168	2.42268	up	ENST00000509655.2
p12886	6.94144	6.94144	2.79523	up	ENST00000504882.1
RNA147155|p0259_imsncRNA425	2.92903	2.92903	1.55042	up	RNA147155|p0259_imsncRNA425
p18701	3.14362	3.14362	1.65242	up	TCONS_00020937
p33449	4.30178	4.30178	2.10493	up	ENST00000564447.1
p39370_v4	3.53287	3.53287	1.82084	up	XR_426734.1
p9234	2.57253	2.57253	1.36319	up	ENST00000425578.1
p16192	2.12661	2.12661	1.08855	up	ENST00000531077.1
p33706	2.41741	2.41741	1.27346	up	NR_036624.1
p2316	2.66963	2.66963	1.41664	up	ENST00000244906.6
p30144	4.28032	4.28032	2.09772	up	XR_158796.1
p20181	2.46639	2.46639	1.3024	up	TCONS_00025234
p22193	4.94133	4.94133	2.3049	up	TCONS_00007039
p7313	2.66659	2.66659	1.415	up	ENST00000447729.1
p34473_v4	3.9171	3.9171	1.96979	up	ENST00000573878.1
p9442	7.18408	7.18408	2.8448	up	ENST00000339037.3
p36429_v4	3.39925	3.39925	1.76522	up	uc001vac.3
p27008	2.72842	2.72842	1.44806	up	uc.16+
p33847	12.2484	12.2484	3.61452	up	uc011gqu.2
p40188_v4	6.14072	6.14072	2.61841	up	XR_427408.1
p28554	6.58724	6.58724	2.71967	up	ASO2205
p43335_v4	2.02309	2.02309	1.01656	up	XR_429858.1
p28864	3.06899	3.06899	1.61777	up	LIT3561
p22332	4.36755	4.36755	2.12683	up	TCONS_00008556
RNA95459|RNS_541_156	2.10722	2.10722	1.07534	up	RNA95459|RNS_541_156
RNA143561|rRNA_0_5192	8.05366	8.05366	3.00964	up	RNA143561|rRNA_0_5192
p22014	3.46926	3.46926	1.79463	up	TCONS_00005964
RNA147442|p0546_imsncRNA180	3.2202	3.2202	1.68715	up	RNA147442|p0546_imsncRNA180
p21926	2.38171	2.38171	1.252	up	TCONS_00006644
p29438	4.32419	4.32419	2.11243	up	ENST00000424968.1
p13083	2.40976	2.40976	1.26889	up	ENST00000561606.1
p24658	3.76301	3.76301	1.91189	up	TCONS_00017111
p35837_v4	2.04639	2.04639	1.03308	up	TCONS_00025500
p43887_v4	3.20781	3.20781	1.68159	up	XR_430443.1
p14222	5.43134	5.43134	2.44131	up	ENST00000419979.1
p9673	2.57761	2.57761	1.36604	up	ENST00000412294.1
p33477	7.32099	7.32099	2.87204	up	ENST00000581457.1
p38875_v4	2.30146	2.30146	1.20255	up	ENST00000586628.2
p14982	5.65505	5.65505	2.49954	up	ENST00000458474.2
p29173	5.04756	5.04756	2.33559	up	ENST00000376926.4
p19726	3.20672	3.20672	1.6811	up	TCONS_00023341
p610	3.87634	3.87634	1.9547	up	ENST00000452599.1
p25767	4.01714	4.01714	2.00617	up	uc001lfe.1
p35205_v4	5.82152	5.82152	2.5414	up	ENST00000509080.1
p35254_v4	2.29057	2.29057	1.19571	up	ENST00000590679.1
p14489	3.86796	3.86796	1.95157	up	ENST00000567753.1
p22470	2.89077	2.89077	1.53145	up	TCONS_00008020
p41523_v4	3.98275	3.98275	1.99377	up	XR_428327.1
p38894_v4	5.23783	5.23783	2.38897	up	ENST00000576093.1
p33508	2.6235	2.6235	1.39149	up	ENST00000562613.1
p36694_v4	3.48993	3.48993	1.8032	up	ENST00000565192.1
p34387_v4	2.81614	2.81614	1.49372	up	ENST00000504119.1
RNA95719|RNS_801_122	2.94818	2.94818	1.55983	up	RNA95719|RNS_801_122
p34608_v4	2.76416	2.76416	1.46684	up	ENST00000596487.1
p12814	4.2676	4.2676	2.09342	up	ENST00000501976.2
p35175_v4	2.10403	2.10403	1.07315	up	ENST00000510648.1
p10118	7.85489	7.85489	2.97359	up	ENST00000453206.1
p22376	2.42799	2.42799	1.27976	up	TCONS_00008642
p22594	3.69888	3.69888	1.88709	up	TCONS_00008929
p35090_v4	3.87551	3.87551	1.95439	up	ENST00000502883.1
p19246	4.41195	4.41195	2.14142	up	TCONS_00021872
p18424	2.44201	2.44201	1.28807	up	TCONS_00019861
p19361	3.46408	3.46408	1.79247	up	TCONS_00022831
p26151	2.02954	2.02954	1.02115	up	uc002xlo.3
p38636_v4	4.49368	4.49368	2.1679	up	ENST00000554042.1
p4125	6.59344	6.59344	2.72103	up	ENST00000422836.1
p21239	5.78042	5.78042	2.53118	up	TCONS_00004912
p33549	4.35192	4.35192	2.12165	up	ENST00000439524.1
p26921	2.13562	2.13562	1.09465	up	HIT000066975
p39373_v4	2.90621	2.90621	1.53914	up	XR_426739.1
p33692	7.3454	7.3454	2.87684	up	NR_037675.1
p11646	2.81153	2.81153	1.49136	up	ENST00000428501.1
RNA95390|RNS_472_163	7.06374	7.06374	2.82043	up	RNA95390|RNS_472_163
p21970	2.23241	2.23241	1.1586	up	TCONS_00007319
p9402	4.37037	4.37037	2.12775	up	ENST00000596641.1
p8042	2.01322	2.01322	1.00951	up	ENST00000585691.1
p26611	2.87375	2.87375	1.52293	up	HIT000563981
p20059	3.87453	3.87453	1.95402	up	TCONS_00024434
p13899	2.62665	2.62665	1.39322	up	ENST00000602502.1
p22128	3.38212	3.38212	1.75793	up	TCONS_00006165
p8948	3.10474	3.10474	1.63447	up	ENST00000589150.1
p36396_v4	3.59603	3.59603	1.84641	up	NR_038219.1
p24900	2.50567	2.50567	1.3252	up	XR_110527.1
p20407	3.30934	3.30934	1.72654	up	TCONS_00026486
p29869	2.6643	2.6643	1.41376	up	TCONS_00007315
p19056	3.82121	3.82121	1.93403	up	TCONS_00022289
p33483	3.22514	3.22514	1.68936	up	ENST00000600123.1
p20511	6.57052	6.57052	2.71601	up	TCONS_00026600
p24247	3.53134	3.53134	1.82022	up	TCONS_00015373
RNA147030|p0134_imsncRNA213	2.55732	2.55732	1.35463	up	RNA147030|p0134_imsncRNA213
RNA95338|RNS_420_169	13.4334	13.4334	3.74775	up	RNA95338|RNS_420_169
p37026_v4	4.70294	4.70294	2.23356	up	ENST00000606343.1
p6294	4.41268	4.41268	2.14165	up	ENST00000552015.1
p487	2.69086	2.69086	1.42807	up	ENST00000418602.1
p34309_v4	2.98949	2.98949	1.5799	up	ENST00000521336.1
p36114_v4	3.47038	3.47038	1.79509	up	TCONS_00011092
p5234	6.74046	6.74046	2.75285	up	ENST00000561310.1
p36521_v4	2.29317	2.29317	1.19735	up	ENST00000426101.1
p1349	2.99859	2.99859	1.58429	up	ENST00000421166.1
p23239	2.36779	2.36779	1.24354	up	TCONS_00012216
p33962_v4	3.42772	3.42772	1.77725	up	ENST00000425352.1
RNA147698|p0802_imsncRNA596	3.27081	3.27081	1.70965	up	RNA147698|p0802_imsncRNA596
p33391	2.53714	2.53714	1.34321	up	ENST00000528291.1
p36150_v4	3.61095	3.61095	1.85238	up	TCONS_00012182
RNA147754|p0858_imsncRNA665	2.57928	2.57928	1.36697	up	RNA147754|p0858_imsncRNA665
p44032_v4	2.48049	2.48049	1.31062	up	uc001cvx.3
p7024	3.2906	3.2906	1.71835	up	ENST00000577773.1
p19734	2.87546	2.87546	1.52379	up	TCONS_00023350
p23948	4.6896	4.6896	2.22947	up	TCONS_00014977
p11673	7.44973	7.44973	2.89719	up	ENST00000420947.1
p6970	4.74849	4.74849	2.24747	up	ENST00000582505.1
p28769	8.17666	8.17666	3.03151	up	LIT2047
p22728	2.14206	2.14206	1.099	up	TCONS_00010350
p25784	2.76482	2.76482	1.46718	up	uc009yzs.1
p12215	2.02138	2.02138	1.01534	up	ENST00000420213.1
p7979	2.24828	2.24828	1.16882	up	ENST00000585627.1
p41386_v4	5.43157	5.43157	2.44137	up	XR_428232.1
p17606	4.39281	4.39281	2.13514	up	TCONS_00000804
p35556_v4	7.78928	7.78928	2.96149	up	TCONS_00001883
RNA94980|RNS_62_197	3.40704	3.40704	1.76852	up	RNA94980|RNS_62_197
p14659	3.54143	3.54143	1.82433	up	ENST00000420651.2
p38415_v4	2.71157	2.71157	1.43913	up	ENST00000384994.1
p26090	2.92068	2.92068	1.54631	up	uc002sti.1
p3400	2.12079	2.12079	1.0846	up	ENST00000544339.1
p27922	2.03556	2.03556	1.02543	up	hox-HOXC8-63
p17518	4.14419	4.14419	2.05109	up	TCONS_00001745
p34137_v4	3.21838	3.21838	1.68633	up	ENST00000414722.1
p168	2.44432	2.44432	1.28943	up	ENST00000396885.2
p27402	8.3772	8.3772	3.06647	up	uc.92-
p14813	2.68771	2.68771	1.42638	up	ENST00000549241.1
p12068	5.88345	5.88345	2.55666	up	ENST00000464514.1
p35084_v4	2.39902	2.39902	1.26244	up	ENST00000595734.1
p6124	2.4192	2.4192	1.27453	up	ENST00000563408.1
p42527_v4	2.50415	2.50415	1.32432	up	XR_429171.1
p9851	2.34612	2.34612	1.23028	up	ENST00000416229.1
p25712	3.26927	3.26927	1.70897	up	uc001hns.1
p26870	2.68574	2.68574	1.42532	up	HIT000057986
p4070	4.40198	4.40198	2.13815	up	ENST00000443621.1
p4058	2.8692	2.8692	1.52065	up	ENST00000416599.1
p17357	2.59855	2.59855	1.37771	up	TCONS_00001395
p34548_v4	4.83296	4.83296	2.27291	up	ENST00000580056.1
p23749	4.20485	4.20485	2.07205	up	TCONS_00013375
p23155	2.47684	2.47684	1.3085	up	TCONS_00012054
p6781	5.0161	5.0161	2.32656	up	ENST00000442757.1
p35274_v4	2.3025	2.3025	1.2032	up	ENST00000590270.1
RNA147497|p0601_imsncRNA314	3.05092	3.05092	1.60924	up	RNA147497|p0601_imsncRNA314
p20056	3.39916	3.39916	1.76518	up	TCONS_00024430
p35337_v4	3.96312	3.96312	1.98664	up	ENST00000533935.1
p27327	2.47752	2.47752	1.30889	up	uc.432+
p38748_v4	4.58069	4.58069	2.19556	up	ENST00000384423.1
p2976	3.87434	3.87434	1.95395	up	ENST00000601999.1
p1601	3.52902	3.52902	1.81927	up	ENST00000426412.2
RNA95798|RNS_880_112	3.08606	3.08606	1.62577	up	RNA95798|RNS_880_112
p17904	3.48937	3.48937	1.80297	up	TCONS_00018870
p28045	4.8686	4.8686	2.28351	up	nc-HOXC11-116
p16219	2.4133	2.4133	1.27101	up	ENST00000517689.1
p27474	5.95363	5.95363	2.57377	up	uc.102+
p24756	2.94509	2.94509	1.55831	up	NR_024567.1
p40421_v4	4.25555	4.25555	2.08935	up	XR_244674.2
p28589	2.44289	2.44289	1.28859	up	ASO2044
p12344	3.8778	3.8778	1.95524	up	ENST00000512716.1
p43470_v4	2.12941	2.12941	1.09045	up	XR_430053.1
p9773	3.99982	3.99982	1.99994	up	ENST00000418836.2
p29723	2.27129	2.27129	1.18351	up	TCONS_00024354
p38954_v4	2.30445	2.30445	1.20442	up	ENST00000362582.1
p21393	3.92512	3.92512	1.97274	up	TCONS_00028338
p34874_v4	2.54492	2.54492	1.34762	up	ENST00000596058.1
p26643	3.61289	3.61289	1.85315	up	HIT000386803
p38829_v4	5.00549	5.00549	2.32351	up	ENST00000609424.1
p8309	6.28812	6.28812	2.65263	up	ENST00000588286.1
p29801	2.01037	2.01037	1.00746	up	TCONS_00003534
p308	3.56256	3.56256	1.83292	up	ENST00000424982.1
p35478_v4	2.90178	2.90178	1.53694	up	ENST00000589817.1
p9042	3.28154	3.28154	1.71437	up	ENST00000449124.1
p36156_v4	3.26506	3.26506	1.70711	up	TCONS_00011140
p19263	2.69076	2.69076	1.42801	up	TCONS_00021899
p2755	2.2392	2.2392	1.16299	up	ENST00000530051.1
p8235	2.33949	2.33949	1.2262	up	ENST00000594557.1
p6157	2.13169	2.13169	1.092	up	ENST00000565374.1
p15981	2.19095	2.19095	1.13156	up	ENST00000518049.1
p20204	2.42525	2.42525	1.27813	up	TCONS_00025741
p14894	2.89965	2.89965	1.53588	up	ENST00000440034.1
p18410	2.35197	2.35197	1.23387	up	TCONS_00019203
p36490_v4	3.68492	3.68492	1.88163	up	uc010myu.1
p22676	2.7961	2.7961	1.48341	up	TCONS_00010260
RNA147373|p0477_imsncRNA21	2.36394	2.36394	1.24119	up	RNA147373|p0477_imsncRNA21
p11798	5.97393	5.97393	2.57868	up	ENST00000417121.1
p23877	2.05992	2.05992	1.04259	up	TCONS_00013627
p34785_v4	4.13584	4.13584	2.04818	up	ENST00000451547.1
RNA95999|RNS_1081_86	4.34573	4.34573	2.1196	up	RNA95999|RNS_1081_86
p19770	4.66249	4.66249	2.2211	up	TCONS_00023963
p29782	9.14564	9.14564	3.19308	up	TCONS_00005103
p13517	5.1128	5.1128	2.35411	up	ENST00000528269.1
p24365	2.71918	2.71918	1.44317	up	TCONS_00016476
p21867	13.1919	13.1919	3.72158	up	TCONS_00006534
p16524	2.09979	2.09979	1.07024	up	ENST00000592744.1
p38862_v4	3.67456	3.67456	1.87757	up	ENST00000589345.2
p19063	2.57675	2.57675	1.36555	up	TCONS_00022046
p44242_v4	2.88233	2.88233	1.52724	up	uc003tvq.4
p9357	2.76459	2.76459	1.46706	up	ENST00000553076.1
RNA95601|RNS_683_137	3.07295	3.07295	1.61962	up	RNA95601|RNS_683_137
p42225_v4	7.92489	7.92489	2.98639	up	XR_428897.1
p43148_v4	2.67199	2.67199	1.41792	up	XR_243341.1
p22387	2.29581	2.29581	1.19901	up	TCONS_00008667
p15299	3.13225	3.13225	1.6472	up	ENST00000518886.1
p10499	3.2436	3.2436	1.6976	up	ENST00000433126.1
p1705	9.07435	9.07435	3.18179	up	ENST00000427300.1
p34526_v4	2.74083	2.74083	1.45461	up	ENST00000567101.1
p38846_v4	2.64938	2.64938	1.40566	up	ENST00000562391.1
p19670	5.67016	5.67016	2.50339	up	TCONS_00023835
p35110_v4	3.01661	3.01661	1.59293	up	ENST00000529094.1
p831	2.49083	2.49083	1.31663	up	ENST00000412427.1
p26987	7.28599	7.28599	2.86512	up	uc.38-
p9291	5.94638	5.94638	2.57201	up	ENST00000419736.1
p39695_v4	5.0199	5.0199	2.32766	up	XR_244991.2
p20024	2.54673	2.54673	1.34865	up	TCONS_00024395
p28046	2.75861	2.75861	1.46394	up	nc-HOXC12-103
RNA95222|RNS_304_182	2.29428	2.29428	1.19804	up	RNA95222|RNS_304_182
p29804	2.38737	2.38737	1.25542	up	TCONS_00002797
p17078	2.36184	2.36184	1.23991	up	ENST00000432062.1
p6521	4.01685	4.01685	2.00607	up	ENST00000568764.1
p11588	2.14579	2.14579	1.10151	up	ENST00000493473.1
p26439	2.02858	2.02858	1.02047	up	uc003vag.1
p11455	2.60588	2.60588	1.38177	up	ENST00000464823.1
p1065	12.9471	12.9471	3.69455	up	ENST00000413103.1
p4071	3.09613	3.09613	1.63047	up	ENST00000452852.1
p36014_v4	7.65122	7.65122	2.93569	up	TCONS_00029555
RNA33436|snoRNA_scaRNA_32_144	6.70489	6.70489	2.74521	up	RNA33436|snoRNA_scaRNA_32_144
p28055	11.9197	11.9197	3.57527	up	nc-HOXC8-148
p27827	2.91397	2.91397	1.54298	up	uc.465-
p36790_v4	5.10563	5.10563	2.35209	up	ENST00000600957.1
p8767	4.18002	4.18002	2.06351	up	ENST00000597203.1
p28108	2.37464	2.37464	1.24771	up	nc-HOXD8-21
p35552_v4	5.2138	5.2138	2.38234	up	TCONS_00002577
p3645	3.01066	3.01066	1.59008	up	ENST00000550019.1
p6151	4.83076	4.83076	2.27225	up	ENST00000561808.1
p12277	2.51937	2.51937	1.33306	up	ENST00000503034.1
p34008_v4	3.07017	3.07017	1.61832	up	ENST00000430519.1
p18398	6.54904	6.54904	2.71128	up	TCONS_00019807
p2548	2.39399	2.39399	1.25942	up	ENST00000531629.1
p14509	3.83466	3.83466	1.9391	up	ENST00000442150.1
p26823	5.38303	5.38303	2.42842	up	HIT000061960
RNA147383|p0487_imsncRNA35	2.31971	2.31971	1.21395	up	RNA147383|p0487_imsncRNA35
p25957	20.2562	20.2562	4.34029	up	uc010bls.1
p35099_v4	2.25351	2.25351	1.17218	up	ENST00000510284.1
p18779	2.92975	2.92975	1.55078	up	TCONS_00020285
p13837	2.93806	2.93806	1.55486	up	ENST00000506485.1
p35193_v4	4.77354	4.77354	2.25506	up	ENST00000596736.1
p36748_v4	3.7057	3.7057	1.88975	up	ENST00000548475.1
p24088	2.84509	2.84509	1.50847	up	TCONS_00015223
p5384	3.39215	3.39215	1.7622	up	ENST00000560888.1
p16659	4.3689	4.3689	2.12727	up	ENST00000451318.1
p41759_v4	2.5517	2.5517	1.35146	up	XR_428501.1
p40765_v4	10.9032	10.9032	3.44668	up	NR_104672.1
p6813	2.62198	2.62198	1.39066	up	ENST00000582919.1
p21103	2.41397	2.41397	1.27141	up	TCONS_00003661
p36365_v4	3.62347	3.62347	1.85737	up	XR_109980.1
p11173	2.73115	2.73115	1.44951	up	ENST00000504335.1
p19038	4.82767	4.82767	2.27133	up	TCONS_00022273
p38957_v4	2.61892	2.61892	1.38897	up	ENST00000608258.1
p6674	2.9754	2.9754	1.57308	up	ENST00000572923.1
p34957_v4	2.36545	2.36545	1.24211	up	ENST00000418271.1
p5368	2.5085	2.5085	1.32682	up	ENST00000508732.2
p38632_v4	13.0471	13.0471	3.70566	up	ENST00000516869.1
p19851	6.97524	6.97524	2.80224	up	TCONS_00023195
p21545	2.56483	2.56483	1.35886	up	TCONS_00028558
p43928_v4	2.13762	2.13762	1.09601	up	XR_247296.1
p9778	2.58375	2.58375	1.36946	up	ENST00000442821.1
p36087_v4	3.28233	3.28233	1.71472	up	TCONS_00008045
p16612	2.33743	2.33743	1.22493	up	ENST00000434375.1
p22574	3.00465	3.00465	1.5872	up	TCONS_00008273
p5395	2.05041	2.05041	1.03591	up	ENST00000559643.1
p7735	4.82933	4.82933	2.27182	up	ENST00000592747.1
p24233	2.22092	2.22092	1.15116	up	TCONS_00014852
p1533	2.59029	2.59029	1.37311	up	ENST00000423551.1
p34604_v4	6.66288	6.66288	2.73614	up	ENST00000597785.1
p8731	2.25452	2.25452	1.17282	up	ENST00000588382.1
p5212	5.74428	5.74428	2.52213	up	ENST00000567396.1
p13863	3.63275	3.63275	1.86106	up	ENST00000515092.1
p20022	3.76969	3.76969	1.91444	up	TCONS_00024392
p924	2.87415	2.87415	1.52314	up	ENST00000437643.1
p13169	2.8353	2.8353	1.5035	up	ENST00000559112.2
p27063	3.28315	3.28315	1.71508	up	uc.310-
p38501_v4	3.89524	3.89524	1.96171	up	ENST00000608803.1
p15025	2.26363	2.26363	1.17864	up	ENST00000434775.1
p34832_v4	5.50691	5.50691	2.46124	up	ENST00000596034.1
p26679	4.08099	4.08099	2.02892	up	HIT000335805
p43178_v4	8.03166	8.03166	3.0057	up	XR_429687.1
p18676	4.30164	4.30164	2.10489	up	TCONS_00021389
p28028	2.87183	2.87183	1.52197	up	nc-HOXC10-123
p21774	2.58289	2.58289	1.36898	up	TCONS_00029767
p6882	2.18826	2.18826	1.12978	up	ENST00000570379.1
p38751_v4	4.47566	4.47566	2.1621	up	ENST00000607496.1
p39302_v4	2.64566	2.64566	1.40363	up	NR_104180.1
p40774_v4	11.1333	11.1333	3.47681	up	XR_427760.1
p17982	2.0425	2.0425	1.03034	up	TCONS_00018986
p19531	2.19609	2.19609	1.13494	up	TCONS_00022649
p43333_v4	3.36172	3.36172	1.7492	up	NR_046824.1
p34332_v4	2.3369	2.3369	1.22459	up	ENST00000556197.1
p43299_v4	2.88236	2.88236	1.52725	up	XR_243578.1
RNA95560|RNS_642_143	2.75768	2.75768	1.46346	up	RNA95560|RNS_642_143
p20164	2.42754	2.42754	1.27949	up	TCONS_00025624
p5260	12.4332	12.4332	3.63613	up	ENST00000562739.1
RNA147317|p0421_imsncRNA833	2.84495	2.84495	1.5084	up	RNA147317|p0421_imsncRNA833
p19855	3.34765	3.34765	1.74315	up	TCONS_00024565
p20165	3.64302	3.64302	1.86514	up	TCONS_00025625
p21710	4.02875	4.02875	2.01033	up	TCONS_00029049
p34774_v4	4.31396	4.31396	2.10901	up	ENST00000448650.1
p3186	6.57059	6.57059	2.71602	up	ENST00000546793.1
p23992	2.01016	2.01016	1.00731	up	TCONS_00015037
p3330	2.22564	2.22564	1.15422	up	ENST00000550687.1
p3845	5.90926	5.90926	2.56298	up	ENST00000553177.1
p16998	3.59515	3.59515	1.84605	up	ENST00000436893.1
p23979	2.5464	2.5464	1.34846	up	TCONS_00015025
p21874	4.86198	4.86198	2.28155	up	TCONS_00006552
p28680	7.00716	7.00716	2.80883	up	ASO1823
p34458_v4	2.58541	2.58541	1.37039	up	ENST00000536780.2
p28409	8.68397	8.68397	3.11836	up	ASO3643
p2968	3.43325	3.43325	1.77958	up	ENST00000530918.2
RNA95317|RNS_399_171	2.70261	2.70261	1.43435	up	RNA95317|RNS_399_171
p16634	3.56371	3.56371	1.83338	up	ENST00000418747.1
p6002	4.74618	4.74618	2.24677	up	ENST00000563906.1
p9142	6.7842	6.7842	2.76218	up	ENST00000412409.3
p8441	5.59551	5.59551	2.48427	up	ENST00000600068.1
p20592	2.35591	2.35591	1.23629	up	TCONS_00027154
p29234	2.66056	2.66056	1.41173	up	ENST00000591450.1
p24304	2.45463	2.45463	1.29551	up	TCONS_00016344
p34549_v4	2.5125	2.5125	1.32912	up	ENST00000433763.2
p1728	6.25364	6.25364	2.6447	up	ENST00000593666.1
p36080_v4	6.42678	6.42678	2.6841	up	TCONS_00009146
RNA147642|p0746_imsncRNA527	2.28916	2.28916	1.19482	up	RNA147642|p0746_imsncRNA527
p16674	2.34143	2.34143	1.22739	up	ENST00000414656.1
p29930	2.32666	2.32666	1.21826	up	TCONS_00012163
p2493	2.66239	2.66239	1.41272	up	ENST00000531305.1
RNA95373|RNS_455_165	2.52067	2.52067	1.33381	up	RNA95373|RNS_455_165
p11654	2.10055	2.10055	1.07077	up	ENST00000356133.3
p24002	6.26386	6.26386	2.64705	up	TCONS_00015084
p9232	2.39585	2.39585	1.26054	up	ENST00000449242.1
p29019	3.33566	3.33566	1.73797	up	ENST00000445808.1
p20350	5.95659	5.95659	2.57449	up	TCONS_00025982
p5312	4.47998	4.47998	2.16349	up	ENST00000557908.2
p36566_v4	2.19568	2.19568	1.13467	up	ENST00000501104.2
p2864	2.0547	2.0547	1.03893	up	ENST00000528468.1
p35002_v4	2.43018	2.43018	1.28106	up	ENST00000452639.2
p23926	6.7536	6.7536	2.75566	up	TCONS_00014939
p14477	8.11628	8.11628	3.02082	up	ENST00000500636.2
RNA95817|RNS_899_109	2.06823	2.06823	1.0484	up	RNA95817|RNS_899_109
p14770	2.16799	2.16799	1.11636	up	ENST00000442269.1
p10582	6.48444	6.48444	2.69698	up	ENST00000457704.1
p14257	4.99543	4.99543	2.32061	up	ENST00000418567.1
RNA33588|snoRNA_scaRNA_184_93	4.86088	4.86088	2.28122	up	RNA33588|snoRNA_scaRNA_184_93
p7615	3.42782	3.42782	1.77729	up	ENST00000579509.1
RNA33540|snoRNA_scaRNA_136_126	15.792	15.792	3.98112	up	RNA33540|snoRNA_scaRNA_136_126
p19611	5.40664	5.40664	2.43473	up	TCONS_00023741
p34838_v4	5.40296	5.40296	2.43375	up	ENST00000450044.1
p4091	4.12048	4.12048	2.04281	up	ENST00000434117.1
p11211	2.30302	2.30302	1.20353	up	ENST00000424496.1
p38878_v4	3.06246	3.06246	1.61469	up	ENST00000587150.2
p10154	3.40148	3.40148	1.76616	up	ENST00000589234.1
p247	4.89596	4.89596	2.29159	up	ENST00000433521.1
p12256	7.29363	7.29363	2.86664	up	ENST00000505347.1
p18842	7.16648	7.16648	2.84126	up	TCONS_00020420
p20253	2.20998	2.20998	1.14404	up	TCONS_00025825
p40664_v4	2.08434	2.08434	1.05959	up	NR_102755.1
p19599	4.60182	4.60182	2.2022	up	TCONS_00023705
p34337_v4	3.33694	3.33694	1.73853	up	ENST00000550680.1
p17636	2.03058	2.03058	1.02189	up	TCONS_00001956
p29232	2.31946	2.31946	1.21379	up	ENST00000457371.1
p26194	5.12636	5.12636	2.35794	up	uc003bcd.1
p19479	2.24747	2.24747	1.1683	up	TCONS_00022558
p26894	4.81494	4.81494	2.26752	up	HIT000093301
RNA143577	2.4601	-2.4601	-1.29871	down	RNA143577
RNA143578	4.69683	-4.69683	-2.23169	down	RNA143578
RNA143502|tRNA_419_69	4.51634	-4.51634	-2.17515	down	RNA143502|tRNA_419_69
RNA143579	2.83978	-2.83978	-1.50578	down	RNA143579
p30081	2.10445	-2.10445	-1.07344	down	NR_027074.1
RNA143495|tRNA_412_71	7.25698	-7.25698	-2.85937	down	RNA143495|tRNA_412_71
RNA143581	2.72564	-2.72564	-1.44659	down	RNA143581
RNA147405|p0509_imsncRNA82	3.79114	-3.79114	-1.92263	down	RNA147405|p0509_imsncRNA82
p22108	2.18133	-2.18133	-1.12521	down	TCONS_00006917
p26540	3.59877	-3.59877	-1.8475	down	uc004coz.1
RNA143595	2.5248	-2.5248	-1.33617	down	RNA143595
RNA143529|tRNA_446_69	4.3493	-4.3493	-2.12078	down	RNA143529|tRNA_446_69
p44303_v4	2.59708	-2.59708	-1.37689	down	uc031tga.1
RNA143452|tRNA_369_71	3.76549	-3.76549	-1.91284	down	RNA143452|tRNA_369_71
RNA143210|tRNA_127_73	3.01471	-3.01471	-1.59202	down	RNA143210|tRNA_127_73
RNA143520|tRNA_437_69	2.88494	-2.88494	-1.52854	down	RNA143520|tRNA_437_69
RNA143234|tRNA_151_73	2.39572	-2.39572	-1.26046	down	RNA143234|tRNA_151_73
RNA143504|tRNA_421_69	5.28069	-5.28069	-2.40073	down	RNA143504|tRNA_421_69
p12987	3.86004	-3.86004	-1.94862	down	ENST00000509548.2
p26926	2.54353	-2.54353	-1.34683	down	HIT000058607
RNA143503|tRNA_420_69	3.90427	-3.90427	-1.96505	down	RNA143503|tRNA_420_69
RNA143217|tRNA_134_73	2.95917	-2.95917	-1.56519	down	RNA143217|tRNA_134_73
RNA143526|tRNA_443_69	4.24943	-4.24943	-2.08727	down	RNA143526|tRNA_443_69
RNA143208|tRNA_125_73	2.58477	-2.58477	-1.37003	down	RNA143208|tRNA_125_73
RNA143567	2.23899	-2.23899	-1.16285	down	RNA143567
RNA143580	3.02507	-3.02507	-1.59697	down	RNA143580
p26841	3.35788	-3.35788	-1.74755	down	HIT000271588
RNA143464|tRNA_381_71	2.42032	-2.42032	-1.2752	down	RNA143464|tRNA_381_71
RNA143589	2.90042	-2.90042	-1.53626	down	RNA143589
RNA143468|tRNA_385_71	2.03469	-2.03469	-1.02481	down	RNA143468|tRNA_385_71
RNA143599|rRNA_38_373	3.50144	-3.50144	-1.80795	down	RNA143599|rRNA_38_373
RNA143486|tRNA_403_71	3.36962	-3.36962	-1.75258	down	RNA143486|tRNA_403_71
RNA143484|tRNA_401_71	2.75634	-2.75634	-1.46275	down	RNA143484|tRNA_401_71
p1093	2.26833	-2.26833	-1.18163	down	ENST00000564063.1
RNA143506|tRNA_423_69	3.83061	-3.83061	-1.93758	down	RNA143506|tRNA_423_69
p28385	3.21201	-3.21201	-1.68348	down	ASO3614
p33898	2.13462	-2.13462	-1.09398	down	HIT000325986
RNA143248|tRNA_165_73	3.02692	-3.02692	-1.59785	down	RNA143248|tRNA_165_73
RNA143508|tRNA_425_69	3.30715	-3.30715	-1.72559	down	RNA143508|tRNA_425_69

## Sheet: Figure 1f
sample	patient	OS	OS.time	copy number - Masked Copy Number Segment: KCTD21-AS1	data
TCGA-78-7163-01A	TCGA-78-7163	0	7248	high
TCGA-78-8640-01A	TCGA-78-8640	0	7062	low	0.2729
TCGA-49-AARQ-01A	TCGA-49-AARQ	0	6732	low
TCGA-49-AARR-01A	TCGA-49-AARR	0	4992	low	0.7923
TCGA-78-7143-01A	TCGA-78-7143	1	4961	low
TCGA-49-AAR0-01A	TCGA-49-AAR0	0	4765	low	0.0245
TCGA-78-7149-01A	TCGA-78-7149	0	3940	low	0.2319
TCGA-49-AARO-01A	TCGA-49-AARO	0	3759	high	0.0875
TCGA-38-4626-01A	TCGA-38-4626	0	3674	low
TCGA-78-7153-01A	TCGA-78-7153	0	3635	low	0.1619
TCGA-78-8662-01A	TCGA-78-8662	1	3361	high
TCGA-75-7025-01A	TCGA-75-7025	0	3305	low
TCGA-55-6986-01A	TCGA-55-6986	0	3261	high	0.0119
TCGA-78-7162-01A	TCGA-78-7162	1	3169	low	0.0761
TCGA-50-5049-01A	TCGA-50-5049	0	3094	low
TCGA-75-7027-01A	TCGA-75-7027	0	3059	low	0.0877
TCGA-38-4625-01A	TCGA-38-4625	0	2973	low
TCGA-80-5608-01A	TCGA-80-5608	0	2832	high
TCGA-55-6983-01A	TCGA-55-6983	0	2823	low	0.2391
TCGA-62-8399-01A	TCGA-62-8399	0	2696	high	0.011
TCGA-78-7167-01A	TCGA-78-7167	1	2681	high	-0.0335
TCGA-64-5774-01A	TCGA-64-5774	0	2676	high	-0.0669
TCGA-MP-A4SV-01A	TCGA-MP-A4SV	1	2620	high	-0.2521
TCGA-MP-A4T4-01A	TCGA-MP-A4T4	1	2617	low	-0.0112
TCGA-44-6776-01A	TCGA-44-6776	0	2616	high
TCGA-80-5611-01A	TCGA-80-5611	0	2595	low
TCGA-75-6206-01A	TCGA-75-6206	0	2590	low
TCGA-73-4662-01A	TCGA-73-4662	0	2515	low
TCGA-64-1679-01A	TCGA-64-1679	0	2488	low
TCGA-55-6642-01A	TCGA-55-6642	0	2449	high	0.1271
TCGA-50-5933-01A	TCGA-50-5933	1	2393	high	-0.0214
TCGA-75-5146-01A	TCGA-75-5146	0	2368	high	0.0077
TCGA-78-8655-01A	TCGA-78-8655	0	2360	low
TCGA-49-4486-01A	TCGA-49-4486	1	2318	low
TCGA-NJ-A4YG-01A	TCGA-NJ-A4YG	0	2261	low	0.0069
TCGA-MP-A5C7-01A	TCGA-MP-A5C7	0	2248	low	0.0968
TCGA-49-AAR2-01A	TCGA-49-AAR2	0	2224	high	0.0879
TCGA-62-A46V-01A	TCGA-62-A46V	0	2199	low	-0.0677
TCGA-50-5045-01A	TCGA-50-5045	1	2174	low	0.1451
TCGA-NJ-A4YF-01A	TCGA-NJ-A4YF	0	2161	high	-0.0021
TCGA-55-6987-01A	TCGA-55-6987	0	2137	low	0.1564
TCGA-55-6980-01A	TCGA-55-6980	0	2109	low
TCGA-62-A46U-01A	TCGA-62-A46U	0	2067	low	-0.0523
TCGA-55-1596-01A	TCGA-55-1596	0	2065	high
TCGA-75-5125-01A	TCGA-75-5125	1	2027	high	0.01005
TCGA-78-7159-01A	TCGA-78-7159	0	1974	low	0.0024
TCGA-97-7547-01A	TCGA-97-7547	0	1965	low	0.0068
TCGA-97-7552-01A	TCGA-97-7552	0	1932	low	-0.1237
TCGA-49-AAR3-01A	TCGA-49-AAR3	0	1893	high	-0.0824
TCGA-97-7553-01A	TCGA-97-7553	0	1870	high	0.6452
TCGA-44-6778-01A	TCGA-44-6778	0	1864	high	0.0863
TCGA-50-5942-01A	TCGA-50-5942	0	1847	high	-0.0537
TCGA-50-5055-01A	TCGA-50-5055	1	1830	low
TCGA-O1-A52J-01A	TCGA-O1-A52J	1	1798	high	0.0263
TCGA-MP-A4T6-01A	TCGA-MP-A4T6	1	1790	low	0.1707
TCGA-MP-A4SW-01A	TCGA-MP-A4SW	1	1778	high	0.1231
TCGA-50-5944-01A	TCGA-50-5944	0	1750	low	0.12465
TCGA-64-1676-01A	TCGA-64-1676	0	1728	high
TCGA-62-A46R-01A	TCGA-62-A46R	1	1725	high
TCGA-49-4514-01A	TCGA-49-4514	0	1700	high	0.0545
TCGA-49-6744-01A	TCGA-49-6744	0	1683	high	0.0106
TCGA-62-A46S-01A	TCGA-62-A46S	1	1653	low	0.0541
TCGA-55-6972-01A	TCGA-55-6972	1	1632	low	-0.0738
TCGA-78-7537-01A	TCGA-78-7537	1	1622	low	0.0658
TCGA-49-6743-01A	TCGA-49-6743	0	1621	high	-0.0633
TCGA-50-5946-01A	TCGA-50-5946	0	1617	high
TCGA-50-5946-02A	TCGA-50-5946	0	1617	high	0.0491
TCGA-73-4658-01A	TCGA-73-4658	1	1600	high	0.1915
TCGA-64-5781-01A	TCGA-64-5781	0	1559	high
TCGA-73-7499-01A	TCGA-73-7499	1	1531	low
TCGA-78-7633-01A	TCGA-78-7633	1	1528	low
TCGA-05-4249-01A	TCGA-05-4249	0	1523	high	0.0994
TCGA-75-6212-01A	TCGA-75-6212	1	1516	high
TCGA-MP-A4SY-01A	TCGA-MP-A4SY	1	1501	low
TCGA-50-5068-01A	TCGA-50-5068	1	1499	high	-0.032
TCGA-62-8402-01A	TCGA-62-8402	1	1498	high
TCGA-38-4628-01A	TCGA-38-4628	1	1492	high
TCGA-55-1595-01A	TCGA-55-1595	0	1479	low
TCGA-50-5941-01A	TCGA-50-5941	0	1474	low	0.0627
TCGA-62-A46O-01A	TCGA-62-A46O	1	1454	high	0.0072
TCGA-50-5066-01A	TCGA-50-5066	0	1442	low
TCGA-50-5066-02A	TCGA-50-5066	0	1442	low	0.2235
TCGA-NJ-A4YQ-01A	TCGA-NJ-A4YQ	0	1432	high
TCGA-05-4398-01A	TCGA-05-4398	0	1431	high	-0.0399
TCGA-44-2656-01B	TCGA-44-2656	0	1429	high
TCGA-44-2656-01A	TCGA-44-2656	0	1429	high	0.2113
TCGA-49-4501-01A	TCGA-49-4501	1	1421	high
TCGA-55-6971-01A	TCGA-55-6971	0	1400	high
TCGA-55-6981-01A	TCGA-55-6981	1	1379	high
TCGA-05-4389-01A	TCGA-05-4389	0	1369	high
TCGA-44-2659-01A	TCGA-44-2659	0	1367	high	0.0272
TCGA-38-4632-01A	TCGA-38-4632	1	1357	low
TCGA-44-2657-01A	TCGA-44-2657	0	1351	low	-0.1695
TCGA-75-5147-01A	TCGA-75-5147	0	1333	low	0.0459
TCGA-44-2655-01A	TCGA-44-2655	0	1324	low	-0.0664
TCGA-64-5778-01A	TCGA-64-5778	0	1305	low	0.2585
TCGA-44-2665-01A	TCGA-44-2665	0	1301	low
TCGA-44-2665-01B	TCGA-44-2665	0	1301	low
TCGA-55-6968-01A	TCGA-55-6968	1	1293	high
TCGA-62-8397-01A	TCGA-62-8397	0	1289	low
TCGA-50-6590-01A	TCGA-50-6590	1	1288	low	0.0097
TCGA-97-7546-01A	TCGA-97-7546	0	1285	low
TCGA-44-2662-01B	TCGA-44-2662	0	1280	low	-0.0111
TCGA-44-2662-01A	TCGA-44-2662	0	1280	high	0.439
TCGA-95-7039-01A	TCGA-95-7039	0	1272	high	-0.0332
TCGA-50-6597-01A	TCGA-50-6597	1	1268	high	0.0956
TCGA-MP-A4T9-01A	TCGA-MP-A4T9	1	1265	low	0.1179
TCGA-91-6829-01A	TCGA-91-6829	1	1258	high
TCGA-62-A471-01A	TCGA-62-A471	0	1246	high	-0.0405
TCGA-55-6969-01A	TCGA-55-6969	0	1239	low	0.5366
TCGA-50-5932-01A	TCGA-50-5932	1	1235	high
TCGA-55-6985-01A	TCGA-55-6985	0	1233	high
TCGA-49-AARE-01A	TCGA-49-AARE	1	1229	high	0.0319
TCGA-62-8395-01A	TCGA-62-8395	0	1216	high	0.0186
TCGA-78-7152-01A	TCGA-78-7152	1	1215	low	0.0245
TCGA-78-8648-01A	TCGA-78-8648	1	1209	low	-0.0136
TCGA-78-7540-01A	TCGA-78-7540	1	1197	low
TCGA-62-A470-01A	TCGA-62-A470	1	1194	high
TCGA-64-1678-01A	TCGA-64-1678	0	1189	high	-0.0765
TCGA-73-7498-01A	TCGA-73-7498	0	1189	low	-0.6232
TCGA-44-3917-01A	TCGA-44-3917	0	1183	high
TCGA-44-3917-01B	TCGA-44-3917	0	1183	high	0.3466
TCGA-55-1594-01A	TCGA-55-1594	0	1178	high	0.0426
TCGA-MN-A4N4-01A	TCGA-MN-A4N4	0	1175	high	0.1973
TCGA-78-7155-01A	TCGA-78-7155	1	1171	high
TCGA-64-1681-01A	TCGA-64-1681	1	1167	high	0.0571
TCGA-44-3398-01A	TCGA-44-3398	0	1163	low	0.0317
TCGA-44-2661-01A	TCGA-44-2661	0	1159	high	-0.0564
TCGA-86-7713-01A	TCGA-86-7713	0	1157	low	-0.0165
TCGA-86-8054-01A	TCGA-86-8054	0	1148	low
TCGA-38-4627-01A	TCGA-38-4627	1	1147	high
TCGA-MP-A4T2-01A	TCGA-MP-A4T2	1	1136	low
TCGA-49-AARN-01A	TCGA-49-AARN	1	1135	low	0.0852
TCGA-44-3396-01A	TCGA-44-3396	0	1130	high	0.018
TCGA-64-1680-01A	TCGA-64-1680	0	1126	low	0.2928
TCGA-05-4390-01A	TCGA-05-4390	0	1126	low	0.0145
TCGA-50-8457-01A	TCGA-50-8457	0	1125	low	0.034
TCGA-50-8459-01A	TCGA-50-8459	0	1119	low	-0.0758
TCGA-99-8028-01A	TCGA-99-8028	0	1118	low
TCGA-75-6214-01A	TCGA-75-6214	1	1115	low	-0.0049
TCGA-44-7667-01A	TCGA-44-7667	0	1097	low
TCGA-49-4494-01A	TCGA-49-4494	1	1081	high	0.0372
TCGA-J2-A4AE-01A	TCGA-J2-A4AE	0	1079	low	0.1076
TCGA-38-4630-01A	TCGA-38-4630	1	1073	low	0.2052
TCGA-86-7955-01A	TCGA-86-7955	0	1072	high
TCGA-53-A4EZ-01A	TCGA-53-A4EZ	0	1071	low
TCGA-99-8025-01A	TCGA-99-8025	0	1060	low	-0.1798
TCGA-86-7711-01A	TCGA-86-7711	1	1046	high	0.5682
TCGA-53-7624-01A	TCGA-53-7624	1	1043	high	-0.3498
TCGA-55-7910-01A	TCGA-55-7910	0	1040	high	0.0478
TCGA-44-3918-01B	TCGA-44-3918	0	1036	low
TCGA-44-3918-01A	TCGA-44-3918	0	1036	high
TCGA-44-3919-01A	TCGA-44-3919	1	1026	high
TCGA-44-5643-01A	TCGA-44-5643	0	1013	low	0.2499
TCGA-49-4506-01A	TCGA-49-4506	1	999	low
TCGA-86-7953-01A	TCGA-86-7953	0	997	high	0.3573
TCGA-55-6982-01A	TCGA-55-6982	1	995	high
TCGA-55-7574-01A	TCGA-55-7574	1	995	high	0.1656
TCGA-86-8076-01A	TCGA-86-8076	0	993	low	0.0462
TCGA-J2-A4AG-01A	TCGA-J2-A4AG	0	988	low	-0.0536
TCGA-44-6777-01A	TCGA-44-6777	1	987	high	-0.0961
TCGA-55-8207-01A	TCGA-55-8207	0	977	low	0.0949
TCGA-78-7156-01A	TCGA-78-7156	1	976	low	-0.2227
TCGA-55-7227-01A	TCGA-55-7227	1	952	low	0.0105
TCGA-MP-A4TA-01A	TCGA-MP-A4TA	1	950	high
TCGA-86-8279-01A	TCGA-86-8279	0	949	high	0.0945
TCGA-78-7535-01A	TCGA-78-7535	1	949	high
TCGA-86-7701-01A	TCGA-86-7701	0	947	high	-0.5459
TCGA-86-8278-01A	TCGA-86-8278	0	944	high
TCGA-86-8669-01A	TCGA-86-8669	0	938	low	0.1551
TCGA-55-5899-01A	TCGA-55-5899	0	930	high	0.1407
TCGA-53-7626-01A	TCGA-53-7626	1	929	low	1.05057
TCGA-73-4675-01A	TCGA-73-4675	1	922	low	0.9265
TCGA-05-4424-01A	TCGA-05-4424	0	913	low
TCGA-05-4420-01A	TCGA-05-4420	0	912	high	0.2924
TCGA-62-A472-01A	TCGA-62-A472	0	910	low	0.0914
TCGA-49-4512-01A	TCGA-49-4512	1	905	high	-0.1424
TCGA-55-8085-01A	TCGA-55-8085	0	904	low
TCGA-49-4510-01A	TCGA-49-4510	1	896	low	-0.0025
TCGA-86-A456-01A	TCGA-86-A456	0	896	low	0.9514
TCGA-MP-A4TE-01A	TCGA-MP-A4TE	1	896	low	0.0905
TCGA-44-7671-01A	TCGA-44-7671	0	889	low	0.0782
TCGA-55-7995-01A	TCGA-55-7995	0	889	low	0.0109
TCGA-55-8206-01A	TCGA-55-8206	0	888	low
TCGA-44-7670-01A	TCGA-44-7670	0	882	high
TCGA-05-5425-01A	TCGA-05-5425	0	882	low	0.0024
TCGA-49-AAR4-01A	TCGA-49-AAR4	1	879	high	0.1816
TCGA-55-7281-01A	TCGA-55-7281	0	872	low	0.0634
TCGA-49-4488-01A	TCGA-49-4488	1	869	low
TCGA-64-5815-01A	TCGA-64-5815	0	866	low
TCGA-64-5779-01A	TCGA-64-5779	0	864	high
TCGA-38-4629-01A	TCGA-38-4629	1	864	high	-0.0051
TCGA-44-5644-01A	TCGA-44-5644	0	863	high	-0.3152
TCGA-86-8673-01A	TCGA-86-8673	0	862	high	0.0042
TCGA-49-4487-01A	TCGA-49-4487	1	855	low
TCGA-44-5645-01B	TCGA-44-5645	0	852	low	-0.0436
TCGA-44-5645-01A	TCGA-44-5645	0	852	high
TCGA-44-6147-01B	TCGA-44-6147	0	845	low	-0.1348
TCGA-44-6147-01A	TCGA-44-6147	0	845	low
TCGA-91-6847-01A	TCGA-91-6847	0	842	low
TCGA-86-8671-01A	TCGA-86-8671	0	839	low	-0.0212
TCGA-95-8039-01A	TCGA-95-8039	0	830	low	0.0164
TCGA-50-8460-01A	TCGA-50-8460	0	829	low	0.0174
TCGA-MN-A4N1-01A	TCGA-MN-A4N1	0	827	high	-0.0766
TCGA-78-7145-01A	TCGA-78-7145	1	826	low
TCGA-55-7570-01A	TCGA-55-7570	0	824	high
TCGA-83-5908-01A	TCGA-83-5908	0	824	high
TCGA-69-8453-01A	TCGA-69-8453	0	813	low
TCGA-44-4112-01B	TCGA-44-4112	1	808	low	-0.1168
TCGA-44-4112-01A	TCGA-44-4112	1	808	low	-0.2324
TCGA-78-7220-01A	TCGA-78-7220	1	807	high
TCGA-86-8674-01A	TCGA-86-8674	0	806	low
TCGA-86-A4P8-01A	TCGA-86-A4P8	0	805	low	0.1273
TCGA-73-4666-01A	TCGA-73-4666	0	800	high
TCGA-38-7271-01A	TCGA-38-7271	1	800	low	0.1069
TCGA-05-4426-01A	TCGA-05-4426	0	791	high	0.004
TCGA-55-8513-01A	TCGA-55-8513	0	791	low
TCGA-78-7539-01A	TCGA-78-7539	0	791	high
TCGA-05-4427-01A	TCGA-05-4427	0	791	low	0.0686
TCGA-50-6592-01A	TCGA-50-6592	1	777	low
TCGA-97-7554-01A	TCGA-97-7554	0	775	high	-0.1251
TCGA-55-7815-01A	TCGA-55-7815	0	773	low	0.5155
TCGA-44-2668-01B	TCGA-44-2668	1	761	low	0.2024
TCGA-05-4430-01A	TCGA-05-4430	0	761	low	0.0567
TCGA-44-2668-01A	TCGA-44-2668	1	761	low
TCGA-05-4432-01A	TCGA-05-4432	0	761	high
TCGA-55-6984-01A	TCGA-55-6984	1	760	low
TCGA-99-7458-01A	TCGA-99-7458	0	747	high	-0.029
TCGA-MP-A4TH-01A	TCGA-MP-A4TH	0	741	low	0.0321
TCGA-86-8073-01A	TCGA-86-8073	0	740	high
TCGA-J2-8192-01A	TCGA-J2-8192	0	739	high	-0.0254
TCGA-86-A4JF-01A	TCGA-86-A4JF	1	737	low
TCGA-05-4397-01A	TCGA-05-4397	1	731	high	-0.0637
TCGA-05-4433-01A	TCGA-05-4433	0	730	low
TCGA-44-6146-01B	TCGA-44-6146	0	728	low
TCGA-44-6146-01A	TCGA-44-6146	0	728	high	0.04035
TCGA-J2-8194-01A	TCGA-J2-8194	0	724	low	0.2138
TCGA-44-6144-01A	TCGA-44-6144	0	723	low	0.8197
TCGA-55-8096-01A	TCGA-55-8096	1	719	high	0.0946
TCGA-44-7672-01A	TCGA-44-7672	0	719	high	-0.0366
TCGA-93-A4JN-01A	TCGA-93-A4JN	0	718	low	0.0371
TCGA-73-4659-01A	TCGA-73-4659	1	711	high	0.6147
TCGA-44-6775-01C	TCGA-44-6775	0	705	low	-0.0094
TCGA-55-7724-01A	TCGA-55-7724	0	705	high	0.0013
TCGA-44-6775-01A	TCGA-44-6775	0	705	high	-0.0049
TCGA-44-6148-01A	TCGA-44-6148	0	704	low
TCGA-55-7728-01A	TCGA-55-7728	0	704	low	-0.0023
TCGA-55-8089-01A	TCGA-55-8089	1	702	high
TCGA-55-1592-01A	TCGA-55-1592	1	701	low	0.0078
TCGA-86-8280-01A	TCGA-86-8280	0	701	low	0.0013
TCGA-78-7160-01A	TCGA-78-7160	1	697	low	0.1315
TCGA-86-8075-01A	TCGA-86-8075	1	694	low	-0.3699
TCGA-44-7659-01A	TCGA-44-7659	0	691	low
TCGA-69-7763-01A	TCGA-69-7763	0	690	low	-0.2222
TCGA-55-A48X-01A	TCGA-55-A48X	0	689	high	0.1127
TCGA-93-7347-01A	TCGA-93-7347	0	683	low	-0.008
TCGA-49-AAQV-01A	TCGA-49-AAQV	1	677	low	0.1536
TCGA-49-6767-01A	TCGA-49-6767	0	677	high
TCGA-55-8208-01A	TCGA-55-8208	0	674	low
TCGA-05-5428-01A	TCGA-05-5428	0	670	high	0.0936
TCGA-55-7576-01A	TCGA-55-7576	0	670	low
TCGA-05-4425-01A	TCGA-05-4425	0	669	high
TCGA-78-7150-01A	TCGA-78-7150	1	666	high
TCGA-L9-A743-01A	TCGA-L9-A743	0	664	low
TCGA-99-AA5R-01A	TCGA-99-AA5R	0	658	low	0.0566
TCGA-44-6774-01A	TCGA-44-6774	0	658	high	0.0138
TCGA-97-8547-01A	TCGA-97-8547	0	657	high	0.0807
TCGA-99-8033-01A	TCGA-99-8033	1	656	high	0.192
TCGA-86-8358-01A	TCGA-86-8358	0	653	high	0.0454
TCGA-50-5935-01A	TCGA-50-5935	1	653	high	0.013
TCGA-97-A4M0-01A	TCGA-97-A4M0	0	652	high	0.1531
TCGA-55-7726-01A	TCGA-55-7726	0	652	low	0.1468
TCGA-95-A4VK-01A	TCGA-95-A4VK	0	651	low
TCGA-55-A48Z-01A	TCGA-55-A48Z	0	651	low	0.169
TCGA-97-A4M5-01A	TCGA-97-A4M5	0	634	low	0.0183
TCGA-55-A48Y-01A	TCGA-55-A48Y	0	630	high	-0.0661
TCGA-97-A4M7-01A	TCGA-97-A4M7	0	629	high	-0.1387
TCGA-64-1677-01A	TCGA-64-1677	1	628	high	0.10745
TCGA-97-8552-01A	TCGA-97-8552	0	626	low
TCGA-55-A491-01A	TCGA-55-A491	0	626	low
TCGA-78-7148-01A	TCGA-78-7148	1	626	high	0.2786
TCGA-86-7714-01A	TCGA-86-7714	1	625	high	0.2799
TCGA-97-A4M2-01A	TCGA-97-A4M2	0	624	low
TCGA-50-5044-01A	TCGA-50-5044	1	624	low	0.011
TCGA-55-8508-01A	TCGA-55-8508	0	617	low	0.1348
TCGA-NJ-A7XG-01A	TCGA-NJ-A7XG	0	617	high
TCGA-97-A4LX-01A	TCGA-97-A4LX	0	614	low	0.175533
TCGA-05-4405-01A	TCGA-05-4405	0	610	low	0.3185
TCGA-67-3771-01A	TCGA-67-3771	0	610	high	0.0648
TCGA-67-3770-01A	TCGA-67-3770	0	610	high	0.0721
TCGA-55-7283-01A	TCGA-55-7283	0	609	low	-0.0204
TCGA-55-A4DG-01A	TCGA-55-A4DG	0	608	high	0.019
TCGA-05-4382-01A	TCGA-05-4382	0	607	high
TCGA-55-8512-01A	TCGA-55-8512	1	607	low	0.1019
TCGA-95-A4VP-01A	TCGA-95-A4VP	0	605	high
TCGA-86-7954-01A	TCGA-86-7954	0	605	high
TCGA-91-A4BD-01A	TCGA-91-A4BD	0	603	low	-0.2381
TCGA-55-7994-01A	TCGA-55-7994	0	603	high
TCGA-NJ-A55R-01A	TCGA-NJ-A55R	0	603	low	0.1005
TCGA-97-A4M1-01A	TCGA-97-A4M1	0	601	high
TCGA-55-8091-01A	TCGA-55-8091	0	600	low	-0.1649
TCGA-55-8205-01A	TCGA-55-8205	0	599	high	-0.0715
TCGA-55-8090-01A	TCGA-55-8090	1	598	high	-0.0115
TCGA-55-A492-01A	TCGA-55-A492	0	596	high	0.0065
TCGA-44-6145-01A	TCGA-44-6145	0	595	high
TCGA-62-A46P-01A	TCGA-62-A46P	1	594	low
TCGA-78-7154-01A	TCGA-78-7154	1	593	high
TCGA-44-7660-01A	TCGA-44-7660	0	592	high	0.0963
TCGA-69-A59K-01A	TCGA-69-A59K	0	591	high
TCGA-78-7147-01A	TCGA-78-7147	1	586	high
TCGA-MP-A4TK-01A	TCGA-MP-A4TK	1	582	high	0.0295
TCGA-L4-A4E5-01A	TCGA-L4-A4E5	0	578	high
TCGA-93-A4JP-01A	TCGA-93-A4JP	0	578	low	0.0767
TCGA-05-4403-01A	TCGA-05-4403	0	578	low	0.1746
TCGA-44-7669-01A	TCGA-44-7669	1	574	high	0.0047
TCGA-67-3772-01A	TCGA-67-3772	0	573	high
TCGA-97-8171-01A	TCGA-97-8171	0	568	low
TCGA-95-7567-01A	TCGA-95-7567	0	568	low
TCGA-97-A4M6-01A	TCGA-97-A4M6	0	568	low	-0.1133
TCGA-55-7903-01A	TCGA-55-7903	0	567	low
TCGA-L9-A7SV-01A	TCGA-L9-A7SV	0	565	high
TCGA-97-7937-01A	TCGA-97-7937	0	564	high	0.0767
TCGA-55-7913-01B	TCGA-55-7913	1	561	low	0.1693
TCGA-44-7661-01A	TCGA-44-7661	1	557	high
TCGA-95-A4VN-01A	TCGA-95-A4VN	0	553	low	-0.028
TCGA-55-8511-01A	TCGA-55-8511	0	552	high	-0.0792
TCGA-97-8175-01A	TCGA-97-8175	0	551	high	0.8026
TCGA-J2-A4AD-01A	TCGA-J2-A4AD	1	550	high	-0.0608
TCGA-55-8203-01A	TCGA-55-8203	0	547	high
TCGA-55-A57B-01A	TCGA-55-A57B	0	546	high
TCGA-97-8172-01A	TCGA-97-8172	0	545	low	0.0012
TCGA-55-8094-01A	TCGA-55-8094	0	541	low
TCGA-97-A4M3-01A	TCGA-97-A4M3	0	540	high	0.4084
TCGA-55-8510-01A	TCGA-55-8510	0	539	high	0.03685
TCGA-55-7911-01A	TCGA-55-7911	0	537	low
TCGA-55-8614-01A	TCGA-55-8614	0	536	low	0.5125
TCGA-55-8301-01A	TCGA-55-8301	0	534	low
TCGA-93-7348-01A	TCGA-93-7348	0	531	high	-0.0264
TCGA-93-A4JQ-01A	TCGA-93-A4JQ	0	526	low	0.2275
TCGA-49-6745-01A	TCGA-49-6745	0	522	high
TCGA-55-8514-01A	TCGA-55-8514	0	520	high	-0.113
TCGA-55-8621-01A	TCGA-55-8621	0	515	low	0.0868
TCGA-55-8204-01A	TCGA-55-8204	0	515	low
TCGA-S2-AA1A-01A	TCGA-S2-AA1A	0	513	high	-0.0903
TCGA-91-8496-01A	TCGA-91-8496	0	505	low	0.0398
TCGA-95-7043-01A	TCGA-95-7043	1	503	high
TCGA-44-6779-01A	TCGA-44-6779	1	500	high	-0.1004
TCGA-97-8177-01A	TCGA-97-8177	0	499	high	-0.0006
TCGA-91-7771-01A	TCGA-91-7771	0	492	high
TCGA-49-6742-01A	TCGA-49-6742	1	488	low	0.6578
TCGA-55-7573-01A	TCGA-55-7573	0	487	low	-0.1157
TCGA-44-A479-01A	TCGA-44-A479	0	486	high	-0.0696
TCGA-97-7941-01A	TCGA-97-7941	0	484	low	0.0475
TCGA-55-A494-01A	TCGA-55-A494	0	481	high	0.0774
TCGA-50-5051-01A	TCGA-50-5051	1	478	high
TCGA-55-8302-01A	TCGA-55-8302	0	478	low
TCGA-95-7947-01A	TCGA-95-7947	0	477	low	0.0654
TCGA-L9-A8F4-01A	TCGA-L9-A8F4	0	476	low	0.2786
TCGA-55-8097-01A	TCGA-55-8097	0	476	low
TCGA-95-7948-01A	TCGA-95-7948	0	476	high	0.2773
TCGA-55-8299-01A	TCGA-55-8299	1	469	high	-0.1072
TCGA-97-8176-01A	TCGA-97-8176	1	468	low	0.1164
TCGA-73-4668-01A	TCGA-73-4668	0	467	high
TCGA-44-A47A-01A	TCGA-44-A47A	0	466	high	0.0291
TCGA-55-6970-01A	TCGA-55-6970	1	464	low	0.0339706
TCGA-55-8087-01A	TCGA-55-8087	0	462	low	0.0605
TCGA-50-5939-01A	TCGA-50-5939	1	460	high	0.0546
TCGA-05-5420-01A	TCGA-05-5420	0	457	high
TCGA-05-4434-01A	TCGA-05-4434	1	457	low
TCGA-05-4417-01A	TCGA-05-4417	0	455	high
TCGA-67-4679-01B	TCGA-67-4679	0	448	low
TCGA-38-6178-01A	TCGA-38-6178	0	448	high	-0.0334
TCGA-55-8615-01A	TCGA-55-8615	0	446	low
TCGA-62-8398-01A	TCGA-62-8398	1	444	low
TCGA-86-8359-01A	TCGA-86-8359	1	444	high
TCGA-55-7725-01A	TCGA-55-7725	0	442	low	-0.0085
TCGA-L9-A50W-01A	TCGA-L9-A50W	1	442	high	-0.0747
TCGA-55-8505-01A	TCGA-55-8505	0	440	low	0.199
TCGA-55-A4DF-01A	TCGA-55-A4DF	1	440	low	-0.0582
TCGA-55-6543-01A	TCGA-55-6543	0	435	high	-0.0284
TCGA-L4-A4E6-01A	TCGA-L4-A4E6	0	435	low
TCGA-97-8179-01A	TCGA-97-8179	0	435	low	0.191
TCGA-50-5931-01A	TCGA-50-5931	1	434	low
TCGA-91-8497-01A	TCGA-91-8497	1	434	low	-0.0752
TCGA-MP-A4TI-01A	TCGA-MP-A4TI	1	429	low
TCGA-49-4505-01A	TCGA-49-4505	1	428	high
TCGA-67-3773-01A	TCGA-67-3773	0	427	high
TCGA-69-8253-01A	TCGA-69-8253	0	426	low	0.0642
TCGA-05-4384-01A	TCGA-05-4384	0	426	low	-0.2915
TCGA-53-7813-01A	TCGA-53-7813	0	424	high	-0.0025
TCGA-86-8668-01A	TCGA-86-8668	0	423	low
TCGA-67-6217-01A	TCGA-67-6217	0	422	high
TCGA-55-8507-01A	TCGA-55-8507	0	418	low
TCGA-91-6836-01A	TCGA-91-6836	0	417	high
TCGA-55-8619-01A	TCGA-55-8619	0	416	low	0.1793
TCGA-86-A4P7-01A	TCGA-86-A4P7	0	415	low
TCGA-44-A4SS-01A	TCGA-44-A4SS	0	415	low
TCGA-69-7764-01A	TCGA-69-7764	0	414	high	-0.3027
TCGA-62-A46Y-01A	TCGA-62-A46Y	1	414	high
TCGA-69-7980-01A	TCGA-69-7980	0	411	low	-0.029
TCGA-44-A4SU-01A	TCGA-44-A4SU	1	409	high
TCGA-69-8254-01A	TCGA-69-8254	0	409	low
TCGA-69-7979-01A	TCGA-69-7979	0	408	high
TCGA-49-4490-01A	TCGA-49-4490	1	385	high
TCGA-44-8117-01A	TCGA-44-8117	0	385	high	0.7857
TCGA-67-3774-01A	TCGA-67-3774	0	385	low	0.09965
TCGA-95-7944-01A	TCGA-95-7944	0	377	low	0.0958
TCGA-86-6562-01A	TCGA-86-6562	1	376	low	-0.1054
TCGA-55-8620-01A	TCGA-55-8620	1	375	low	0.0385
TCGA-91-6840-01A	TCGA-91-6840	0	372	high	0.0072
TCGA-50-6594-01A	TCGA-50-6594	1	370	low	-0.2965
TCGA-05-4422-01A	TCGA-05-4422	0	365	high	0.1735
TCGA-38-4631-01A	TCGA-38-4631	1	354	low	0.1009
TCGA-49-6761-01A	TCGA-49-6761	0	354	low
TCGA-86-8585-01A	TCGA-86-8585	0	353	high
TCGA-44-A47G-01A	TCGA-44-A47G	0	351	low	0.0151
TCGA-55-7907-01A	TCGA-55-7907	1	343	low
TCGA-73-A9RS-01A	TCGA-73-A9RS	1	340	high	0.6167
TCGA-MP-A4TJ-01A	TCGA-MP-A4TJ	1	339	high	-0.0149667
TCGA-44-A47F-01A	TCGA-44-A47F	0	337	low
TCGA-50-6593-01A	TCGA-50-6593	1	336	high
TCGA-MP-A4TF-01A	TCGA-MP-A4TF	1	336	low	-0.267
TCGA-91-6828-01A	TCGA-91-6828	0	323	low	-0.0788
TCGA-78-8660-01A	TCGA-78-8660	1	321	high	0.2875
TCGA-78-7542-01A	TCGA-78-7542	1	321	low	-0.0522
TCGA-91-6831-01A	TCGA-91-6831	0	310	high
TCGA-50-7109-01A	TCGA-50-7109	1	308	low	0.2625
TCGA-L9-A444-01A	TCGA-L9-A444	0	307	high	0.05745
TCGA-MP-A4TD-01A	TCGA-MP-A4TD	1	307	low	0.0591
TCGA-05-4396-01A	TCGA-05-4396	1	303	high	-0.0151
TCGA-4B-A93V-01A	TCGA-4B-A93V	1	300	high
TCGA-78-7161-01A	TCGA-78-7161	1	291	high	0.1111
TCGA-44-A47B-01A	TCGA-44-A47B	0	287	high	0.6248
TCGA-44-8119-01A	TCGA-44-8119	0	285	high	0.1806
TCGA-50-5930-01A	TCGA-50-5930	1	282	high
TCGA-73-4676-01A	TCGA-73-4676	1	281	high
TCGA-05-5429-01A	TCGA-05-5429	1	275	high
TCGA-05-4418-01A	TCGA-05-4418	1	274	low	0.0975
TCGA-49-4507-01A	TCGA-49-4507	1	268	low	-0.0347
TCGA-35-5375-01A	TCGA-35-5375	0	264	low	-0.0838
TCGA-44-8120-01A	TCGA-44-8120	0	260	high
TCGA-49-AAR9-01A	TCGA-49-AAR9	1	260	high	0.0091
TCGA-78-7166-01A	TCGA-78-7166	1	258	high	-0.1186
TCGA-50-5936-01A	TCGA-50-5936	1	257	low
TCGA-71-6725-01A	TCGA-71-6725	0	256	high
TCGA-50-5072-01A	TCGA-50-5072	1	250	low
TCGA-78-7536-01A	TCGA-78-7536	1	244	high
TCGA-05-4402-01A	TCGA-05-4402	1	244	high	-0.0203
TCGA-55-7284-01B	TCGA-55-7284	1	243	low	0.0282
TCGA-55-6979-01A	TCGA-55-6979	1	237	high	0.2112
TCGA-69-7973-01A	TCGA-69-7973	0	230	high
TCGA-35-4122-01A	TCGA-35-4122	0	225	low	0.0228
TCGA-91-6848-01A	TCGA-91-6848	0	224	low	-0.1348
TCGA-44-7662-01A	TCGA-44-7662	0	218	high	0.1783
TCGA-71-8520-01A	TCGA-71-8520	1	210	low	0.0209
TCGA-69-7760-01A	TCGA-69-7760	0	202	low
TCGA-L9-A443-01A	TCGA-L9-A443	1	193	high	-0.0288
TCGA-50-6595-01A	TCGA-50-6595	1	189	high	0.5897
TCGA-55-7914-01A	TCGA-55-7914	1	187	high
TCGA-93-8067-01A	TCGA-93-8067	0	186	low
TCGA-69-7761-01A	TCGA-69-7761	0	186	low	0.1778
TCGA-69-7974-01A	TCGA-69-7974	0	184	high	0.0444
TCGA-35-4123-01A	TCGA-35-4123	0	182	high
TCGA-78-7158-01A	TCGA-78-7158	1	179	low
TCGA-86-6851-01A	TCGA-86-6851	0	179	high	0.1254
TCGA-55-6978-01A	TCGA-55-6978	1	176	low
TCGA-67-6215-01A	TCGA-67-6215	0	174	high	-0.0486
TCGA-78-7146-01A	TCGA-78-7146	1	173	high	-0.1272
TCGA-55-6712-01A	TCGA-55-6712	1	171	high
TCGA-MP-A4T7-01A	TCGA-MP-A4T7	1	167	low	0.2678
TCGA-69-7765-01A	TCGA-69-7765	0	165	low	-0.0942
TCGA-97-8174-01A	TCGA-97-8174	1	164	high
TCGA-MP-A4T8-01A	TCGA-MP-A4T8	1	161	low	0.3333
TCGA-55-8092-01A	TCGA-55-8092	1	154	high
TCGA-05-5423-01A	TCGA-05-5423	0	151	high	-0.0272
TCGA-67-6216-01A	TCGA-67-6216	0	141	high
TCGA-62-8394-01A	TCGA-62-8394	1	139	high	-0.0429
TCGA-86-8056-01A	TCGA-86-8056	0	139	high
TCGA-69-7978-01A	TCGA-69-7978	0	134	low
TCGA-38-A44F-01A	TCGA-38-A44F	0	133	low	-0.0093
TCGA-73-4670-01A	TCGA-73-4670	0	131	high
TCGA-69-8255-01A	TCGA-69-8255	0	129	high	0.0906
TCGA-86-8055-01A	TCGA-86-8055	1	124	low	0.3349
TCGA-05-4250-01A	TCGA-05-4250	1	121	low	0.0823
TCGA-55-7727-01A	TCGA-55-7727	0	119	low	0.0733
TCGA-50-6591-01A	TCGA-50-6591	1	119	low	0.1547
TCGA-55-6975-01A	TCGA-55-6975	1	118	high	-0.3153
TCGA-86-A4D0-01A	TCGA-86-A4D0	1	116	high	-0.0549
TCGA-55-A490-01A	TCGA-55-A490	1	99	high	0.4135
TCGA-44-2666-01B	TCGA-44-2666	1	97	low
TCGA-44-2666-01A	TCGA-44-2666	1	97	low	0.6751
TCGA-05-4415-01A	TCGA-05-4415	1	91	high	0.1513
TCGA-95-7562-01A	TCGA-95-7562	1	87	high	1.762
TCGA-MN-A4N5-01A	TCGA-MN-A4N5	0	84	low
TCGA-95-8494-01A	TCGA-95-8494	0	84	high	-0.0125
TCGA-91-6835-01A	TCGA-91-6835	0	79	low	-0.0337
TCGA-MP-A4TC-01A	TCGA-MP-A4TC	1	74	high	0.0511
TCGA-64-5775-01A	TCGA-64-5775	1	62	high
TCGA-05-5715-01A	TCGA-05-5715	0	62	high	0.196
TCGA-91-6830-01A	TCGA-91-6830	0	60	high	0.038
TCGA-L9-A5IP-01A	TCGA-L9-A5IP	1	58	high
TCGA-NJ-A4YP-01A	TCGA-NJ-A4YP	0	50	low	0.0774
TCGA-55-8616-01A	TCGA-55-8616	0	48	high	0.1073
TCGA-91-A4BC-01A	TCGA-91-A4BC	0	44	high
TCGA-99-8032-01A	TCGA-99-8032	0	44	high
TCGA-73-4677-01A	TCGA-73-4677	1	38	low	-0.0009
TCGA-91-8499-01A	TCGA-91-8499	0	36	high
TCGA-91-6849-01A	TCGA-91-6849	0	35	high	0.0536
TCGA-93-A4JO-01A	TCGA-93-A4JO	1	33	high	-0.1705
TCGA-55-A493-01A	TCGA-55-A493	0	28	low	0.1135
TCGA-86-8074-01A	TCGA-86-8074	0	24	high	0.0935
TCGA-50-6673-01A	TCGA-50-6673	1	22	low	-0.3058
TCGA-86-8672-01A	TCGA-86-8672	1	19	high	0.2161
TCGA-97-7938-01A	TCGA-97-7938	1	18	low	-0.0969
TCGA-NJ-A55A-01A	TCGA-NJ-A55A	0	15	low
TCGA-35-3615-01A	TCGA-35-3615	0	14	low
TCGA-NJ-A55O-01A	TCGA-NJ-A55O	0	13	low
TCGA-55-8506-01A	TCGA-55-8506	0	11	high
TCGA-NJ-A4YI-01A	TCGA-NJ-A4YI	1	4	high

## Sheet: Figure 2
Figure 2 a		Lv-con1	Lv-KCTD21-AS1
		1.00701	17.156
		0.999081	20.2134
		0.993953	21.9895
Figure 2b
		hour	Lv-con1	Lv-con1	Lv-con1	Lv-KCTD21-AS1	Lv-KCTD21-AS1	Lv-KCTD21-AS1
		0	0.2098	0.1959	0.1958	0.2284	0.2236	0.2249
		24	0.5312	0.5428	0.5538	0.6564	0.654	0.6452
		48	0.5769	0.592	0.5922	0.7579	0.7153	0.7702
		72	1.5648	1.5597	1.4737	1.8018	1.8104	1.8109
Figure 2c
		Lv-con2	Lv-siR-KCTD21-AS1-1
		0.865242	0.286294
		1.04159	0.248782
		1.1096	0.26222
Figure 2d
		hour	Lv-con2	Lv-con2	Lv-con2	Lv-siR-KCTD21-AS1-1	Lv-siR-KCTD21-AS1-1	Lv-siR-KCTD21-AS1-1
		0	0.2665	0.2663	0.2527	0.2577	0.2587	0.2548
		24	0.6564	0.654	0.6452	0.5376	0.5565	0.5111
		48	0.9589	0.882	0.8455	0.7639	0.6766	0.774
		72	1.6144	1.7749	1.7827	1.4801	1.4503	1.3285
Figure 2e
		lv-con1	Lv-KCTD21-AS1
		212	320
		224	312
		240	280
		256	312
Figure 2f		Lv-con2	Lv-siR-KCTD21-AS1-1
		180	120
		192	104
		184	112
		168	128
Figure 2h		Lv-con1	Lv-KCTD21-AS1
		0.526	0.755
		0.745	1.336
		0.68	0.958
		0.43	0.857
		0.427	0.804
Figure 2i
		hour	Lv-con1	Lv-con1	Lv-con1	Lv-con1	Lv-con1	Lv-KCTD21-AS1	Lv-KCTD21-AS1	Lv-KCTD21-AS1	Lv-KCTD21-AS1	Lv-KCTD21-AS1
		0	0	0	0	0	0	0	0	0	0	0
		6	16	13.5	25	9	16	18	31.25	62.5	15.625	30.625
		12	32	72	40	32	32	90	90	90	90	122.5
		18	364.5	171.5	84.5	144	90	648	245	288	160	256
		24	526.5	864	500	500	500	936	1436.5	792	1267.5	845
		30	567	1098.5	980	650	792	1440	2048	1408	2048	1408
Figure 2k		Lv-con2	Lv-KCTD21-AS1
		1.418	0.93
		1.961	0.978
		1.663	0.584
		0.664	0.185
		0.716	0.108
Figure 2l
		hour	LV-con2					LV-siR-KCTD21-AS1
		0	0	0	0	0	0	0	0	0	0	0
		6	24	24	50	13.5	50	4	6	6	4	4
		12	62.5	62.5	62.5	62.5	87.5	13.5	9	13.5	13.5	13.5
		18	171.5	196	147	62.5	245	40	90	24	13.5	24
		24	371.5	845	720	720	720	90	320	256	160	62.5
		30	800	1074	1262.5	1098.5	845	108	500	500	320	82.5

## Sheet: Figure 3
Figure 3a		KCTD21-AS1 m6A levels（input%）
		IgG	m6A
		0.551778	3.89719
		0.748676	4.59245
		0.666023	4.40012
Figure 3b		Relative METTL14 expression			Relative KCTD21-AS1 expression
		"Lv-con"	"Lv-METTL14"		"Lv-con"	"Lv-METTL14"
		1.00886	418.49		0.91721	1.55923
		0.890853	324.624		0.895623	1.62206
		1.11266	345.007		1.21732	1.23389
Figure 3c		Relative METTL14 expression			Relative KCTD21-AS1 expression
		Lv-con2	Lv-siR-METTL14		Lv-con2	Lv-siR-METTL14
		0.909816	0.491634		0.891266	0.372482
		1.03063	0.43038		1.16215	0.366818
		1.06646	0.402602		0.965449	0.544531
Figure 3d		Relative METTL14 expression			Relative KCTD21-AS1 expression
		Lv-con	Lv-METTL14		Lv-con	Lv-METTL14
		0.960423	468.151		0.904136	1.34846
		0.948811	595.905		0.976241	1.7345
		1.09738	548.147		1.13295	2.005
Figure 3e		Relative METTL14 expression			Relative KCTD21-AS1 expression
		Lv-con2	Lv-siR-METTL14		Lv-con2	Lv-siR-METTL14
		0.93731	0.275521		0.93135	0.288465
		0.907023	0.258559		1.01156	0.191337
		1.17625	0.264139		1.06144	0.203605
Figure 3f		time h	Lv-con			Lv-METTL14
		0	0.2765	0.2233	0.2309	0.2629	0.2743	0.2356
		24	0.3673	0.3673	0.3765	0.5569	0.6139	0.5762
		48	0.9042	0.9259	0.8526	1.5633	1.5114	1.4911
		72	1.6236	1.5879	1.4682	1.8677	1.8736	1.8529
Figure 3g		time (h)	Lv-con2			Lv-siR-METTL14
		0	0.3544	0.3468	0.3612	0.3676	0.3661	0.3852
		24	0.9414	0.9342	0.9358	0.9075	0.8942	0.8682
		48	2.1185	2.0065	2.0297	1.9585	1.8975	1.8365
		72	2.8683	2.8555	2.806	2.2126	2.1532	2.2457
Figure 3h		time (h)	Lv-con			Lv-METTL14
		0	0.2636	0.2266	0.2112	0.2299	0.2488	0.2684
		24	0.3865	0.3759	0.3887	0.4705	0.4665	0.4547
		48	0.6979	0.6874	0.659	0.847	0.8305	0.7535
		72	1.053	1.0388	1.1065	1.2736	1.2017	1.255
Figure 3i		time (h)	Lv-con2			Lv-siR-METTL14
		0	0.2074	0.204	0.2045	0.2013	0.2065	0.2054
		24	0.443	0.5077	0.4706	0.3878	0.3697	0.3948
		48	1.0426	1.0416	0.9359	0.701	0.6795	0.7256
		72	1.9894	1.697	1.7226	1.2242	1.1646	1.2759
Figure 3j		lv-con+lv-con2		lv-con+lv-siR-KCTD21		lv-METTL14+lv-con2		lv-METTL14+lv-siR-KCTD21
		0.989407		0.206839		1.52627		0.740282
		1.19448		0.238344		1.62756		0.74824
		0.846147		0.233986		1.38332		0.657572
Figure 3k		lv-con+lv-con2		lv-con+lv-siR-KCTD21		lv-METTL14+lv-con2		lv-METTL14+lv-siR-KCTD21
		0.985462		0.554764		0.566079		0.359884
		1.04016		0.504977		0.644481		0.456979
		0.975576		0.591431		0.657282		0.463227

## Sheet: Figure 4
Figure 4b		A549 (10^4)
		scrambled+luci-KCTD21-as1		miR-519d+luci-KCTD21-as1			scrambled+Mu-luci-KCTD21-as1		miR-519d+Mu-luci-KCTD21-as1
		2.8028		1.3951			2.2231		2.5328
		2.7892		1.2442			2.5123		2.5851
		2.8132		1.5074			2.192		2.3043
Figure 4c		H1975 (10^4)
		scrambled+luci-KCTD21-as1		miR-519d+luci-KCTD21-as1			scrambled+Mu-luci-KCTD21-as1		miR-519d+Mu-luci-KCTD21-as1
		2.0567		1.1935			1.5181		1.2997
		1.8798		1.0896			1.4805		1.5079
		2.0127		0.9919			1.4671		1.5245
Figure 4d		Relative KCTD21-AS1 levels			Relative miR-519d levels
		Input	IgG	Ago2		Input	IgG	Ago2
		1.001	0.0202925	6.41443		1.14399	0.04276	3.45187
		0.91803	0.400983	5.61885		0.753918	0.0735494	4.19071
		1.0882	0.070694	5.77396		1.15945	0.0406365	3.07667
Figure 4e		A549	Relative miR-519d-5p levels
		Lv-con	LV-KCTD21-AS1		Lv-con2	Lv-siR-KCTD21-AS1
		0.943928	0.286294		0.814526	2.63997
		1.08347	0.121622		0.993863	2.32067
		0.977791	0.148428		1.23529	2.21807
Figure 4f		H1975	Relative miR-519d-5p levels
		Lv-con	LV-KCTD21-AS1		Lv-con2	Lv-siR-KCTD21-AS1
		1.05089	0.328812		1.09194	3.8936
		0.814151	0.254915		1.622	3.83639
		1.1688	0.530816		0.564613	2.49112
Figure 4g		Lv-con2	Lv-miR-519d-5p
		1.59553	67.2031
		0.562996	88.2903
		1.11324	47.4637
Figure 4h		time（h）	Lv-con2			Lv-miR-519d-5p
		0	0.3595	0.3552	0.3356	0.3518	0.3463	0.3414
		24	0.4375	0.4255	0.4104	0.3813	0.3892	0.3854
		48	0.6866	0.6404	0.6448	0.4422	0.5213	0.479
		72	1.9419	1.8252	1.8423	1.5798	1.4445	1.4836
Figure 4i		ASO-con	ASO-519d
		0.909234	0.551366
		1.31653	0.572663
		0.8354	0.444099
Figure 4j		time（h）	ASO-con			ASO-519d
		0	0.3474	0.3474	0.3257	0.3298	0.3239	0.3329
		24	0.562	0.5814	0.5324	0.7365	0.7363	0.7622
		48	0.8194	0.7195	0.7059	0.9525	0.9435	0.9373
		72	1.6644	1.8187	1.8426	2.4514	2.6733	2.3845
Figure 4k		lv-con2	lv-miR-519d-5p
		180	100
		160	120
		156	132
		152	86
Figure 4l		ASO-con	ASO-519d
		152	168
		148	200
		140	204
		144	180
Figure 4n		Lv-con2	Lv-miR-519d-5p
		0.475	0.144
		1.64	0.505
		1.128	0.5
		0.742	0.275
		0.453	0.306
Figure 4o		days	pLV-pll3.7					pLV-pll3.7-miR519d-5p
		0	0	0	0	0	0	0	0	0	0	0
		6	90	32	13.5	37.5	37.5	13.5	54	4	13.5	4
		12	108	108	32	108	50	32	90	13.5	32	13.5
		18	500	320	500	288	100	162	90	122.5	126	18
		24	864	1087.5	1048	845	471.5	224	648	500	320	75
		30	1372	2001	2056.5	1178	1280	352	868	550	352	245
Figure 4p		Lv-con2	Lv-miR-519d-5p
		1.1121	5.99994
		0.935522	6.47038
		0.961171	5.62146

## Sheet: Figure 6
Figure 6b		H1975 (10^4)
		scrambled+luci-TIPRL-UTR		miR-519d+luci-TIPRL-UTR			scrambled+Mu-luci-TIPRL-UTR		miR-519d+Mu-luci-TIPRL-UTR
		1.47983		0.66182			3.3013		3.3381
		1.42393		0.58508			3.2227		3.3819
		1.4351		0.56525			3.3576		3.2532
Figure 6c		A549 (10^4)
		scrambled+luci-TIPRL-UTR		miR-519d+luci-TIPRL-UTR			scrambled+Mu-luci-TIPRL-UTR		miR-519d+Mu-luci-TIPRL-UTR
		1.27826		0.70054			2.9984		2.7812
		1.23245		0.74209			2.9977		2.7644
		1.24995		0.75911			3.2286		3.2647
Figure 6e	H1975	Time/h	Lv-con2+pcDNA			lv-miR-519d-5p+pcDNA			lv-miR-519d-5p+pcDNA-TIPRL 3'UTR
		0	0.2713	0.2636	0.262	0.3083	0.3084	0.3154	0.2653	0.2728	0.2738
		24	0.6726	0.7095	0.7155	0.5572	0.5699	0.5475	0.6146	0.599	0.5908
		48	0.9919	1.015	1.1059	0.8684	0.8444	0.8819	0.9088	0.9376	1.0118
		72	1.285	1.2171	1.2778	1.1054	1.0254	1.102	1.1675	1.1936	1.2103
Figure 6f	A549	Time/h	Lv-con2+pcDNA			lv-miR-519d-5p+pcDNA			lv-miR-519d-5p+pcDNA-TIPRL 3'UTR
		0	0.2292	0.2151	0.2322	0.2188	0.2096	0.207	0.2308	0.2264	0.2254
		24	0.7378	0.7016	0.722	0.5073	0.5098	0.5015	0.5789	0.5612	0.5481
		48	1.4778	1.3175	1.4099	0.8991	0.8755	0.8752	0.9772	1.1167	1.0486
		72	2.9367	2.6791	2.6925	2.1319	2.2897	2.1668	2.6534	2.5268	2.5676
Figure 6g	H1975	Lv-con2+		Lv-miR-519d+			Lv-miR-519d+
		pcDNA		pcDNA			pcDNA-TIPRL-UTR
		108		80			112
		120		64			132
		108		100			104
		112		88			104
Figure 6h	A549	Lv-con2+		Lv-miR-519d+			Lv-miR-519d+
		pcDNA		pcDNA			pcDNA-TIPRL-UTR
		156		84			132
		152		96			116
		152		104			120
		140		84			136

## Sheet: Figure 7
Figure 7b		H1975 (10^4)
		scrambled+luci-CD47-UTR		miR-519d+luci-CD47-UTR			scrambled+Mu-luci-CD47-UTR		miR-519d+Mu-luci-CD47-UTR
		1.1384		0.7076			1.5786		1.1558
		1.117		0.7179			1.2628		1.5279
		1.2163		0.8124			1.2416		1.4148
Figure 7e		TIME/h	lv-con2+pcDNA			lv-miR-519d-5p+pcDNA			lv-miR-519d-5p+pcDNA-CD47 -3'UTR
		0	0.3354	0.3558	0.3286	0.377	0.3788	0.3481	0.3766	0.3617	0.3464
		24	0.7335	0.7158	0.6693	0.6234	0.6162	0.6204	0.705	0.714	0.7053
		48	1.3163	1.2881	1.275	1.1232	1.1225	1.1893	1.3515	1.2802	1.3364
		72	1.7192	1.6648	1.7266	1.5403	1.5489	1.5508	1.7486	1.7536	1.7379
Figure 7f		Phagocytosis(%)
		Lv-Con2	lv-miR-519d-5p
		4.2	7.9
		3.9	9.1
		4.5	10.5
Figure 7g		Phagocytosis(%)
		Lv-con1	Lv-KCTd21-As1
		6.4	2.5
		6.5	2.3
		5.7	1.3
Figure 7h		Lv-con2	Lv-si-KCTD21-AS1
		5.1	7.9
		4.3	10.3
		4.5	8.3

## Sheet: Figure 8a c d
Figure 8a		Adjacent control	NSCLC
		1.01756	0.757605
		1.05741	1.57955
		1.00205	0.592055
		1.16552	0.516971
		1.23405	0.477837
		1.08169	0.505757
		1.0131	1.6797
		1.00554	0.0570078
		1.24649	0.0993296
		1.00544	0.3626
		1.00245	0.142095
		1.0018	0.102291
		1.00112	0.222905
		1.00017	0.367358
		1.00201	0.24065
		1.00509	0.0317582
		1.04342	0.27234
		1.00813	0.0209857
		1.04279	0.437185
		1.00078	0.489055
Figure 8c		Adjacent control	NSCLC
		0.593469	3.40227
		1.71989	1.19485
		0.338396	2.20512
		7.77224	24.9313
		1.78317	2.70956
		0.422385	1.20623
		1.16836	3.35552
		0.353602	11.3706
		2.06776	2.92761
		0.346828	10.1441
		0.139985	1.38817
		5.09075	6.11536
		0.684059	1.59613
		6.01163	7.10606
		1.81148	4.87609
		0.584351	10.5207
		0.162852	0.165044
		0.604175	4.83517
		0.251559	0.548847
		2.72857	5.24489
Figure 8d		Adjacent control	NSCLC
		1.00393	0.562791
		1.01401	3.44624
		1.033	1.08029
		1.00228	6.34809
		1.79384	5.01309
		2.12501	1.73431
		1.05651	8.80069
		1.00683	2.28672
		1.26738	5.59659
		1.01415	2.06668
		1.02221	0.685019
		1.0338	0.610135
		1.00521	2.43908
		1.00121	4.38029
		1.00042	7.98174
		1.0202	8.78984
		1.00002	0.610135
		1.03546	6.96656
		1.00019	0.553192
		1.04392	6.29718

## Sheet: Figure 8b
Sample	Expression (1=high)	Time (months)	Event
1	0	12.3667	1
2	0	4.53333	1
3	0	76.8	1
4	0	4.86667	1
5	0	119.2	0
6	0	11.5	1
7	0	23.8667	1
8	0	93.4333	1
9	0	32.4333	1
10	0	36.5667	1
11	0	93.7	0
12	0	88.1667	0
13	0	2.83333	1
14	0	156.467	0
15	0	50.6333	0
16	0	27.5667	1
17	0	100.533	0
18	0	71.1333	0
19	0	61.7333	0
20	0	35.2667	1
21	0	15.8	1
22	0	32.1667	1
23	0	124.133	0
24	0	43.8333	1
25	0	32.0667	1
26	0	89.3333	1
27	0	42.2667	0
28	1	34.4	0
29	0	10.9667	1
30	0	32.6333	0
31	0	22.3	1
32	0	7.43333	1
33	0	1.76667	1
34	0	14.3	1
35	0	20.7667	1
36	0	35.5667	1
37	0	49	1
38	0	24.4667	1
39	0	0.566667	1
40	0	35.2333	1
41	0	13.3	1
42	0	32.4667	1
43	0	19.5667	1
44	0	9.7	1
45	0	11.9333	1
46	0	61.5	0
47	0	65.8333	1
48	0	64.4333	1
49	0	14.8333	1
50	0	44.8667	1
51	0	0.8	1
52	0	87.5	1
53	1	72.3333	1
54	0	80.3	1
55	0	11.9	1
56	0	19.1	1
57	0	30.5333	1
58	0	63.7333	1
59	0	57.1	1
60	0	16.8667	1
61	0	22.3667	0
62	0	130.8	1
63	0	135.6	0
64	0	99.3	1
65	0	80.6333	0
66	0	176.233	1
67	0	104.967	1
68	0	153.367	1
69	0	14.2667	1
70	0	55.2	1
71	0	1.56667	1
72	0	20.0333	1
73	0	64.2333	0
74	0	4.76667	1
75	0	0.3	1
76	0	37.1333	1
77	0	7.03333	1
78	0	112.533	1
79	0	44.8	1
80	0	120	1
81	0	27.5333	1
82	0	2.66667	1
83	0	62.4667	1
84	0	31.9333	1
85	0	29.3667	1
86	0	33.3333	1
87	0	31.7	1
88	0	66.1333	1
89	0	82.3667	0
90	0	75.7	0
91	0	9.2	1
92	0	61.1333	0
93	0	51.3667	0
94	0	17.1667	1
95	0	45.3667	0
96	0	39.8667	0
97	0	5.03333	1
98	0	1.13333	1
99	0	39.3333	0
100	0	4.1	1
101	0	26.8	0
102	0	34.3667	0
103	0	4.06667	0
104	0	0.433333	0
105	1	0.4	0
106	1	8.23333	0
107	0	7.93333	0
108	0	6.9	0
109	1	0.4	0
110	0	3.43333	0
111	0	38.1	1
112	0	28.9	0
113	0	22	0
114	0	135.1	0
115	0	112.9	0
116	1	69.5333	1
117	0	55.9667	1
118	0	83.6667	0
119	0	103.6	0
120	0	1.73333	1
121	0	24.6667	1
122	0	1.96667	1
123	0	61.3667	1
124	0	36.9	1
125	0	69.3333	0
126	0	72.1667	0
127	0	56.3333	0
128	0	18.1333	1
129	1	17.3	1
130	0	40.7667	0
131	0	22.8	1
132	0	39.2	0
133	0	39.6667	1
134	0	33.5667	0
135	0	18.6333	1
136	0	28.3	0
137	0	23.3	0
138	0	25.2333	0
139	0	21.7667	0
140	0	5.53333	1
141	0	3.86667	1
142	0	19.8667	0
143	0	7.86667	0
144	0	79.2667	1
145	0	13.5667	0
146	0	11.9333	0
147	0	2.96667	1
148	0	11.7667	0
149	0	9.86667	0
150	0	14.4	0
151	0	12.2	0
152	0	13.5	0
153	0	12.3333	0
154	0	12.9333	0
155	0	9.96667	1
156	0	4.5	0
157	0	10.8	0
158	0	14.1	0
159	0	0.4	1
160	0	0.4	1
161	0	30.3667	0
162	0	61.8667	1
163	0	28.7333	0
164	0	5.53333	1
165	0	30.7667	0
166	0	8.86667	1
167	0	27.8333	1
168	0	29.3667	1
169	0	12.6	0
170	0	18.5	0
171	0	22.2	0
172	0	20.2667	0
173	0	18.7333	1
174	0	14.7333	1
175	0	31.7	1
176	0	30.8333	0
177	0	20.0333	0
178	0	6.6	1
179	0	0.1	1
180	0	17.7333	1
181	0	33.7	0
182	0	15.1667	0
183	0	5	0
184	0	13.2333	1
185	0	3.53333	0
186	1	3.5	0
187	0	27.2667	0
188	0	17.2333	0
189	0	14.2667	0
190	0	1.36667	0
191	0	17	0
192	0	1.83333	0
193	0	23.0667	1
194	0	14	0
195	0	10.5	1
196	0	10.0667	1
197	1	20.5333	0
198	1	16.0333	0
199	1	21.2333	0
200	1	19.5	0
201	1	13.5	0
202	1	18.1	1
203	1	21.3333	0
204	1	19	0
205	1	0.133333	0
206	1	14.6667	0
207	1	0.0333333	1
208	1	13.4333	1
209	1	13.7333	1
210	1	30.3667	0
211	1	72.2333	0
212	1	16.7	1
213	1	35.2667	0
214	1	86.3	0
215	1	34.8333	1
216	1	57.4333	0
217	1	35.7333	0
218	1	30.3333	0
219	1	21.4	0
220	1	3.63333	1
221	1	12.4	1
222	1	10.3667	1
223	1	98.1667	1
224	1	38.4667	1
225	1	94	0
226	1	81.5667	0
227	1	50.1667	0
228	1	67.4667	0
229	1	42	0
230	1	9.13333	1
231	1	57.7	0
232	1	51.0333	0
233	1	49.1667	0
234	1	43.2333	0
235	1	3.23333	0
236	1	32.7667	0
237	1	30.2667	0
238	1	36.4	0
239	1	23.9	0
240	1	27.2	0
241	1	53.4	0
242	1	71.1	0
243	1	71.4	0
244	1	69.1	0
245	1	0	0
246	1	104.1	0
247	1	71.6	0
248	1	67.5333	0
249	1	59.4667	0
250	1	60.8	0
251	1	46.2	0
252	1	15.2	1
253	1	11.5	1
254	1	25.6333	0
255	1	90.5333	0
256	1	79.3667	0
257	1	16.6	0
258	1	36.6667	0
259	1	54.6333	0
260	1	35.0667	0
261	1	17.2	1
262	1	43.7	0
263	1	2.03333	0
264	1	21.3667	0
265	1	1	0
266	1	1.03333	0
267	1	2.03333	0
268	1	0.933333	0
269	1	21.3	0
270	1	25.4	0
271	1	1	0
272	1	2.03333	0
273	1	1.03333	0
274	1	2.03333	0
275	1	2.03333	0
276	1	23.3333	0
277	1	19.2667	0
278	1	2.03333	0
279	1	12.2	1
280	1	4.03333	0
281	1	12.1667	1
282	1	25.3	0
283	1	2	0
284	1	26.3333	0
285	1	40.5667	0
286	1	23.3	0
287	1	4.1	1
288	1	23.3	0
289	1	5.1	1
290	1	30.4333	0
291	1	10.2	1
292	1	54.8333	0
293	1	4.06667	0
294	1	49.7333	0
295	1	2.76667	0
296	1	6.73333	0
297	1	7.03333	0
298	1	8.13333	0
299	1	13.5333	0
300	1	14.2667	0
301	1	13.6333	0
302	1	12.2333	0
303	1	12.5	0
304	1	29.9667	1
305	1	74.1333	1
306	1	76.1333	1
307	1	23.6	1
308	1	11.3333	1
309	1	142.033	0
310	1	21.0667	1
311	1	0.5	0
312	1	74.2333	0
313	1	71.1	1
314	1	108.433	1
315	1	0.166667	1
316	1	47.4333	1
317	1	33	0
318	1	6.6	1
319	1	87.9667	1
320	1	56.5	1
321	1	38.3333	1
322	1	158.833	0
323	1	12.7667	1
324	1	54.6667	1
325	1	39.6333	1
326	1	17.9667	1
327	1	105.533	0
328	1	11.7	1
329	1	26.7667	1
330	1	27.7667	0
331	1	7.06667	1
332	1	106.3	0
333	1	67.4333	0
334	1	55.1667	1
335	1	66.4	0
336	1	61.3667	0
337	1	36.8667	0
338	1	127.933	1
339	1	134.2	0
340	1	152.333	0
341	1	22.6	1
342	1	6	1
343	1	62.8	0
344	1	42.6667	0
345	1	31.2333	1
346	1	28	1
347	1	39.4	0
348	1	9.8	1
349	1	41.9667	0
350	1	40.8	0
351	1	6.5	1
352	1	37.0333	0
353	1	35.4333	0
354	1	31.7333	0
355	1	33.3667	1
356	1	1.4	0
357	1	1.16667	0
358	1	30.3667	0
359	1	19.2	0
360	1	25.5	0
361	1	19.3	0
362	1	24.4667	0
363	1	32	0
364	1	27.1667	0
365	1	31.0667	0
366	1	35	0
367	1	0.766667	1
368	1	13.4	1
369	1	22.7667	0
370	1	17	0
371	1	5.36667	1
372	1	3.13333	1
373	1	33.1667	0
374	1	2.03333	0
375	1	15.6	0
376	1	7.86667	1
377	1	37.1	0
378	1	38.6667	0
379	1	12.7667	1
380	1	18.3333	1
381	1	22.9	1
382	1	30.7	1
383	1	34.6	0
384	1	31.4	0
385	1	20.1333	1
386	1	24.7	0
387	1	30.9	1
388	1	20	0
389	1	27.5333	1
390	1	16.4333	0
391	1	16.0667	0
392	1	15.1667	1
393	1	15.5	0
394	1	30.3333	0
395	1	12.5667	0
396	1	3.7	0
397	1	25.2667	0
398	1	9.63333	0
399	1	2.96667	0
400	1	11.9333	0
401	1	14.2667	0
402	1	20.5	0
403	1	22.9333	0
404	1	10.7333	1
405	1	2.73333	0
406	1	3.53333	0
407	1	4.06667	0
408	1	5.33333	0
409	1	2.33333	0
410	1	21.3333	0
411	1	0.166667	1
412	1	18.6333	0
413	1	4.06667	0
414	1	5.1	0
415	1	27	0
416	1	14.3333	0
417	1	16.3667	0
418	1	17.9333	0
419	1	72	1
420	1	57.8667	1
421	1	18.5667	0
422	1	17.7	0
423	1	19.6333	0
424	1	28.0667	0
425	1	21.7333	0
426	1	2.8	1
427	1	31.2333	0
428	1	31.1	1
429	1	21.6333	0
430	1	27.5333	0
431	1	5.76667	0
432	1	18.4	1
433	1	2.03333	1
434	1	27.4	0
435	1	21.5	1
436	1	20.6	0
437	1	18.8333	0
438	1	21	0
439	1	19.3667	0
440	1	13.0667	0
441	1	16.3333	1
442	1	13.3667	0
443	1	13.6	1
444	1	12	1
445	1	0.0666667	1
446	1	77.8667	0
447	1	4.6	1
448	1	65.4333	0
449	1	1.23333	0
450	1	58.1	0
451	1	13.9333	1
452	1	4.26667	0
453	1	2.93333	1
454	1	40.4	0
455	1	49.9667	0
456	1	44.5333	0
457	1	25.6667	1
458	1	14.9333	1
459	1	41.4667	0
460	1	26.8	0
461	1	84.7333	0
462	1	66.5667	0
463	1	3.7	0
464	1	17.0333	0
465	1	0.433333	0
466	1	33.5333	1
467	1	3.76667	1
468	1	12.9	1
469	1	44.5	1
470	1	8.7	1
471	1	11.3333	1
472	1	0.2	1

[truncated: 1 more sheets: Figure 8f]
